# Supplementary material for: First isolation of a methanotrophic Mycobacterium reveals ammonia- and pH-tolerant methane oxidation
Source: Appl Environ Microbiol. 2025 Jul 31;91(8):e00796-25. doi: 10.1128/aem.00796-25 (PMC12366331; doi:10.1128/aem.00796-25)
Supplement: Supplemental material, part II — Tables S3 to S5. [file aem.00796-25-s0002.xlsx]

## Sheet: Table S3
Table S3 List of genes for methane oxidation (pmo and mmo genes, encoding pMMO and sMMO, respectively) and for likely related to dealing with the presence of high levels of NH4+ (hao encoding hydroxylamine oxidoreductase, ammonium transporter genes, and nitrate/nitrite transporter genes), along with pH range and pH optima. + and – indicate the presence, and the absence of the genes, respectively.…
Phylum	Family	Species	Assembly accession	pmo	mmo	hao	Transporters		pH range	pH optima	Ref.
							NH4+	NO2–
Actinomycetota	Mycobacteriaceae	Mycobacterium methanica		–	+	–	2	6	0.75-8.0	4	This study
		Ca. Mycobacterium methanotrophicum	GCF_023515995.1	–	+	–	1	3	n.d.	n.d.	1
Pseudomonadota	Methylococcaceae	Methylobacter luteus	GCF_000427625.1	+	–	+	3	2	5.0-9.0	7	2
		Methylobacter marinus	GCF_000383855.1	+	–	+	3	1	5.0-8.0	7.5	2
		Methylobacter psychrophilus	GCF_025583945.1	+	+	–	2	1	5.9-7.6	6.7	2
		Methylobacter tundripaludum	GCF_000190755.2	+	–	–	2	2	5.5-7.9	7	2
		Methylomicrobium agile	GCF_000733855.1	+	–	+	2	1	5.0-9.0	6.5-7.0	3
		Methylomicrobium album	GCF_000214275.2	+	–	+	3	1	5.0-9.0	6.5-7.0	3
		Methylomicrobium lacus	GCF_000527095.1	+	–	+	3	1	4-8	5.5-6.5	4
		Methylomonas albis	GCF_903064715.1	+	+	–	2	1	6.0-9	6	5
		Methylomonas denitrificans	GCF_000785705.2	+	–	–	2	4	6.2-7.5	n.d.	6
		Methylomonas fluvii	GCF_903064685.1	+	+	–	2	2	5.5-9	6	5
		Methylomonas koyamae	GCF_019669905.1	+	–	–	2	2	5.5-7.0	6.5	7
		Methylomonas lenta	GCF_001644015.1	+	+	–	3	1	6.3-7.8	6.8-7.3	8
		Methylomonas methanica	GCF_001644045.1	+	–	–	3	4	5.0-9.0	6.5-7.0	3
		Methylomonas montana	GCF_030490285.1	+	–	–	3	1	5.5-7.5	6.3-7.0	9
		Methylomonas paludis	GCF_018734325.1	+	–	–	2	1	3.8-7.3	5.8-6.4	10
		Methylomonas rapida	GCF_024360925.2	+	–	+	3	1	5.5-7.3	6.6-7.2	11
		Methylomonas rhizoryzae	GCF_008632455.1	+	+	–	3	2	5.5-8.5	6.0-8.0	12
		Methylocaldum marinum	GCF_003584645.1	+	+	+	1	1	6–8	7	13
		Methylococcus capsulatus	GCF_000008325.1	+	+	+	4	1	5.5-9.0	n.d.	3
		Methylococcus geothermalis	GCF_012769535.1	+	+	+	4	1	4.8-8.2	6.2-7.0	14
		Methylococcus mesophilus	GCF_026247885.1	+	+	+	4	1	5.0-8.0	6.5-7.0	15
		Methylogaea oryzae	GCF_019669985.1	+	–	+	3	2	5-8	6.5-6.8	16
		Methyloglobulus morosus	GCF_000496735.2	+	–	+	2	1	5-8.5	6-8	17
		Methylomagnum ishizawai	GCF_019670005.1	+	+	–	3	1	5.5-9.0	6.8-7.4	18
		Methylomarinum vadi	GCF_000733935.1	+	–	–	3	1	4.5-7.0	6.2-6.6	19
		Methylomarinovum caldicuralii	GCF_033126985.1	+	–	+	1	0	5.3-6.9	6.0-6.4	20
		Methylohalobius crimeensis	GCF_000421465.1	+	–	+	2	1	6.5-7.5	7	21
		Methyloprofundus sedimenti	GCF_002072955.1	+	–	–	2	3	6-8	6.5-7.5	22
		Methylosarcina fibrata	GCF_000372865.1	+	–	+	2	2	5.0-9.0	n.d.	23
		Methyloterricola oryzae	GCF_000934725.1	+	–	+	4	1	4.6-7.5	7.0-7.5	18
		Methylotetracoccus oryzae	GCF_006175985.1	+	–	–	4	1	4.8-8.3	6.8-7.5	24
		Methylotuvimicrobium alcaliphilum	GCF_000968535.2	+	–	+	2	1	6.5-9.5	9	25
		Methylotuvimicrobium buryatense	GCF_005931095.1	+	+	+	2	1	6-11	8.5-9.5	25
		Methylovulum miyakonense	GCF_000384075.1	+	+	–	3	1	6.0-7.5	6.5	26
		Methylicorpusculum oleiharenae	GCF_009828925.2	+	–	+	2	1	6.5-8.4	8	27
	Methylocystaceae	Methylocystis bryophila	GCF_002117405.1	+	+	–	3	1	4.2-7.5	6.0-6.5	28
		Methylocystis echinoides	GCF_027923385.1	+	–	+	2	0	5.0-9.0	7	3
		Methylocystis heyeri	GCF_004802635.2	+	+	+	3	1	4.4-7.5	5.8-6.2	29
		Methylocystis hirsuta	GCF_003722355.1	+	+	+	2	1	n.d.	7	30
		Methylocystis iwaonis	GCF_027925385.1	+	+	+	2	1	6.0-9.0	7.0-8.0	31
		Methylocystis parvus	GCF_009685195.1	+	–	+	2	0	5.0-9.0	7	3
		Methylocystis rosea	GCF_000372845.1	+	–	+	2	1	5.5-9.0	n.d.	32
		Methylocystis silviterrae	GCF_013350005.1	+	+	+	2	1	4.5-7.5	6.0-6.5	33
		Methylosinus sporium	GCF_003113265.1	+	+	–	1	0	5.5-9.0	6.5-7	3
		Methylosinus trichosporium	GCF_000178815.2	+	+	–	1	1	5.5-9.0	6.5-7	3
	Beijerinckiaceae	Methylocapsa acidiphila	GCF_000427445.1	+	–	–	1	1	4.2-7.2	5.0-5.5	34
		Methylocapsa aurea	GCF_000746085.1	+	–	–	1	0	5.2-7.2	6.0-6.2	35
		Methylocella silvestris	GCF_000021745.1	–	+	–	2	2	4.5-7	5.5	36
		Methylocella tundrae	GCF_901905185.1	–	+	–	2	2	4.2-7.5	5.5-6.0	37
		Methyloferula stellata	GCF_000385335.1	–	+	–	1	1	3.5-7.2	4.8-5.2	38
Verrucomicrobiota	Methylacidiphilaceae	Methylacidiphilum infernorum	GCF_000019665.1	+	–	+	1	1	1.0-6.0	2.0-2.5	39
		Methylacidiphilum kamchatkense	GCF_007475525.1	+	–	+	1	1	1-6	2.5	40
		Methylacidiphilum caldifontis	GCF_017310505.1	+	–	+	1	1	2.0-6.0	2.0-3.0	15
		Methylacidimicrobium tartarophylax	GCF_902143375.2	+	–	–	1	0	0.5-5.5	1-3	41
Ca. Methylomirabilota	Ca. Methylomirabilaceae	Ca. Methylomirabilis lanthanidiphila	GCA_902196205.1	+	–	+	2	1	n.d.	n.d.	42
		Ca. Methylomirabilis limnetica	GCF_003044035.1	+	–	–	1	1	n.d.	n.d.	43
References
1van Spanning RJM, Guan Q, Melkonian C, Gallant J, et al. Methanotrophy by a Mycobacterium species that dominates a cave microbial ecosystem. Nat Microbiol. 2022;7(12):2089-100.
2Collins DA, Akberdin IR, Kalyuzhnaya MG. Methylobacter. Bergey's Manual of Systematics of Archaea and Bacteria2017. p. 1-12.
3Bowman JP, Sly LI, Nichols PD, Hayward AC. Revised Taxonomy of the Methanotrophs: Description of Methylobacter gen. nov., Emendation of Methylococcus, Validation of Methylosinus and Methylocystis Species, and a Proposal that the Family Methylococcaceae Includes Only the Group I Methanotrophs. International Journal of Systematic and Evolutionary Microbiology. 1993;43(4):735-53.
4Kalyuzhnaya MG, Stolyar SM, Auman AJ, Lara JC, et al. Methylosarcina lacus sp. nov., a methanotroph from Lake Washington, Seattle, USA, and emended description of the genus Methylosarcina. International Journal of Systematic and Evolutionary Microbiology. 2005;55(6):2345-50.
5Bussmann I, Horn F, Hoppert M, Klings K-W, et al. Methylomonas albis sp. nov. and Methylomonas fluvii sp. nov.: Two cold-adapted methanotrophs from the river Elbe and emended description of the species Methylovulum psychrotolerans. Systematic and Applied Microbiology. 2021;44(6):126248.
6Kits KD, Klotz MG, Stein LY. Methane oxidation coupled to nitrate reduction under hypoxia by the Gammaproteobacterium Methylomonas denitrificans, sp. nov. type strain FJG1. Environmental Microbiology. 2015;17(9):3219-32.
7Ogiso T, Ueno C, Dianou D, Huy TV, et al. Methylomonas koyamae sp. nov., a type I methane-oxidizing bacterium from floodwater of a rice paddy field. International Journal of Systematic and Evolutionary Microbiology. 2012;62(Pt_8):1832-7.
8Hoefman S, Heylen K, De Vos P. Methylomonas lenta sp. nov., a methanotroph isolated from manure and a denitrification tank. International Journal of Systematic and Evolutionary Microbiology. 2014;64(Pt_4):1210-7.
9Suleimanov RZ, Tikhonova EN, Oshkin IY, Danilova OV, et al. Methylomonas montana sp. nov., the First Nonpigmented Methanotroph of the Genus Methylomonas, Isolated from Mountain River Sediments. Microbiology. 2023;92(6):766-74.
10Danilova OV, Kulichevskaya IS, Rozova ON, Detkova EN, et al. Methylomonas paludis sp. nov., the first acid-tolerant member of the genus Methylomonas, from an acidic wetland. International Journal of Systematic and Evolutionary Microbiology. 2013;63(Pt_6):2282-9.
11Tikhonova EN, Suleimanov RZ, Miroshnikov KK, Oshkin IY, et al. Methylomonas rapida sp. nov., a novel species of fast-growing, carotenoid-producing obligate methanotrophs with high biotechnological potential. Systematic and Applied Microbiology. 2023;46(2):126398.
12Zhu P, Cheng M, Pei D, Liu Y, et al. Methylomonas rhizoryzae sp. nov., a type I methanotroph isolated from the rhizosphere soil of rice. Antonie van Leeuwenhoek. 2020;113(12):2167-76.
13Takeuchi M, Kamagata Y, Oshima K, Hanada S, et al. Methylocaldum marinum sp. nov., a thermotolerant, methane-oxidizing bacterium isolated from marine sediments, and emended description of the genus Methylocaldum. International Journal of Systematic and Evolutionary Microbiology. 2014;64(Pt_9):3240-6.
14Awala SI, Bellosillo LA, Gwak J-H, Nguyen N-L, et al. Methylococcus geothermalis sp. nov., a methanotroph isolated from a geothermal field in the Republic of Korea. International Journal of Systematic and Evolutionary Microbiology. 2020;70(10):5520-30.
15Awala SI, Gwak J-H, Kim Y, Seo C, et al. Methylacidiphilum caldifontis gen. nov., sp. nov., a thermoacidophilic methane-oxidizing bacterium from an acidic geothermal environment, and descriptions of the family Methylacidiphilaceae fam. nov. and order Methylacidiphilales ord. nov. International Journal of Systematic and Evolutionary Microbiology. 2023;73(10).
16Geymonat E, Ferrando L, Tarlera SE. Methylogaea oryzae gen. nov., sp. nov., a mesophilic methanotroph isolated from a rice paddy field. International Journal of Systematic and Evolutionary Microbiology. 2011;61(11):2568-72.
17Deutzmann JS, Hoppert M, Schink B. Characterization and phylogeny of a novel methanotroph, Methyloglobulus morosus gen. nov., spec. nov. Systematic and Applied Microbiology. 2014;37(3):165-9.
18Frindte K, Maarastawi SA, Lipski A, Hamacher J, et al. Characterization of the first rice paddy cluster I isolate, Methyloterricola oryzae gen. nov., sp. nov. and amended description of Methylomagnum ishizawai. International Journal of Systematic and Evolutionary Microbiology. 2017;67(11):4507-14.
19Hirayama H, Fuse H, Abe M, Miyazaki M, et al. Methylomarinum vadi gen. nov., sp. nov., a methanotroph isolated from two distinct marine environments. International Journal of Systematic and Evolutionary Microbiology. 2013;63(Pt_3):1073-82.
20Hirayama H, Abe M, Miyazaki M, Nunoura T, et al. Methylomarinovum caldicuralii gen. nov., sp. nov., a moderately thermophilic methanotroph isolated from a shallow submarine hydrothermal system, and proposal of the family Methylothermaceae fam. nov. International Journal of Systematic and Evolutionary Microbiology. 2014;64(Pt_3):989-99.
21Heyer J, Berger U, Hardt M, Dunfield PF. Methylohalobius crimeensis gen. nov., sp. nov., a moderately halophilic, methanotrophic bacterium isolated from hypersaline lakes of Crimea. International Journal of Systematic and Evolutionary Microbiology. 2005;55(5):1817-26.
22Tavormina PL, Hatzenpichler R, McGlynn S, Chadwick G, et al. Methyloprofundus sedimenti gen. nov., sp. nov., an obligate methanotroph from ocean sediment belonging to the ‘deep sea-1’ clade of marine methanotrophs. International Journal of Systematic and Evolutionary Microbiology. 2015;65(Pt_1):251-9.
23Wise MG, McArthur JV, Shimkets LJ. Methylosarcina fibrata gen. nov., sp. nov. and Methylosarcina quisquiliarum sp.nov., novel type 1 methanotrophs. International Journal of Systematic and Evolutionary Microbiology. 2001;51(2):611-21.
24Ghashghavi M, Belova SE, Bodelier PLE, Dedysh SN, et al. Methylotetracoccus oryzae Strain C50C1 Is a Novel Type Ib Gammaproteobacterial Methanotroph Adapted to Freshwater Environments. mSphere. 2019;4(3):10.1128/msphere.00631-18.
25Orata FD, Meier-Kolthoff JP, Sauvageau D, Stein LY. Phylogenomic Analysis of the Gammaproteobacterial Methanotrophs (Order Methylococcales) Calls for the Reclassification of Members at the Genus and Species Levels. Frontiers in Microbiology. 2018;9.
26Iguchi H, Yurimoto H, Sakai Y. Methylovulum miyakonense gen. nov., sp. nov., a type I methanotroph isolated from forest soil. International Journal of Systematic and Evolutionary Microbiology. 2011;61(4):810-5.
27Saidi-Mehrabad A, Kits DK, Kim J-J, Tamas I, et al. Methylicorpusculum oleiharenae gen. nov., sp. nov., an aerobic methanotroph isolated from an oil sands tailings pond. International Journal of Systematic and Evolutionary Microbiology. 2020;70(4):2499-508.
28Belova SE, Kulichevskaya IS, Bodelier PLE, Dedysh SN. Methylocystis bryophila sp. nov., a facultatively methanotrophic bacterium from acidic Sphagnum peat, and emended description of the genus Methylocystis (ex Whittenbury et al. 1970) Bowman et al. 1993. International Journal of Systematic and Evolutionary Microbiology. 2013;63(Pt_3):1096-104.
29Dedysh SN, Belova SE, Bodelier PLE, Smirnova KV, et al. Methylocystis heyeri sp. nov., a novel type II methanotrophic bacterium possessing ‘signature’ fatty acids of type I methanotrophs. International Journal of Systematic and Evolutionary Microbiology. 2007;57(3):472-9.
30Lindner AS, Pacheco A, Aldrich HC, Costello Staniec A, et al. Methylocystis hirsuta sp. nov., a novel methanotroph isolated from a groundwater aquifer. International Journal of Systematic and Evolutionary Microbiology. 2007;57(8):1891-900.
31Kaise H, Sawadogo JB, Alam MS, Ueno C, et al. Methylocystis iwaonis sp. nov., a type II methane-oxidizing bacterium from surface soil of a rice paddy field in Japan, and emended description of the genus Methylocystis (ex Whittenbury et al. 1970) Bowman et al. 1993. International Journal of Systematic and Evolutionary Microbiology. 2023;73(6).
32Wartiainen I, Hestnes AG, McDonald IR, Svenning MM. Methylocystis rosea sp. nov., a novel methanotrophic bacterium from Arctic wetland soil, Svalbard, Norway (78° N). International Journal of Systematic and Evolutionary Microbiology. 2006;56(3):541-7.
33Tikhonova EN, Grouzdev DS, Avtukh AN, Kravchenko IK. Methylocystis silviterrae sp.nov., a high-affinity methanotrophic bacterium isolated from the boreal forest soil. International Journal of Systematic and Evolutionary Microbiology. 2021;71(12).
34Dedysh SN, Khmelenina VN, Suzina NE, Trotsenko YA, et al. Methylocapsa acidiphila gen. nov., sp. nov., a novel methane-oxidizing and dinitrogen-fixing acidophilic bacterium from Sphagnum bog. International Journal of Systematic and Evolutionary Microbiology. 2002;52(1):251-61.
35Dunfield PF, Belova SE, Vorob'ev AV, Cornish SL, et al. Methylocapsa aurea sp. nov., a facultative methanotroph possessing a particulate methane monooxygenase, and emended description of the genus Methylocapsa. International Journal of Systematic and Evolutionary Microbiology. 2010;60(11):2659-64.
36Dunfield PF, Khmelenina VN, Suzina NE, Trotsenko YA, et al. Methylocella silvestris sp. nov., a novel methanotroph isolated from an acidic forest cambisol. Int J Syst Evol Microbiol. 2003;53(Pt 5):1231-9.
37Dedysh SN, Berestovskaya YY, Vasylieva LV, Belova SE, et al. Methylocella tundrae sp. nov., a novel methanotrophic bacterium from acidic tundra peatlands. International Journal of Systematic and Evolutionary Microbiology. 2004;54(1):151-6.
38Vorobev AV, Baani M, Doronina NV, Brady AL, et al. Methyloferula stellata gen. nov., sp. nov., an acidophilic, obligately methanotrophic bacterium that possesses only a soluble methane monooxygenase. International Journal of Systematic and Evolutionary Microbiology. 2011;61(10):2456-63.
39Dunfield PF, Yuryev A, Senin P, Smirnova AV, et al. Methane oxidation by an extremely acidophilic bacterium of the phylum Verrucomicrobia. Nature. 2007;450(7171):879-82.
40Ratnadevi CM, Erikstad H-A, Kruse T, Birkeland N-K. Methylacidiphilum kamchatkense gen. nov., sp. nov., an extremely acidophilic and moderately thermophilic methanotroph belonging to the phylum Verrucomicrobiota. International Journal of Systematic and Evolutionary Microbiology. 2023;73(9).
41Teeseling MCFv, Pol A, Harhangi HR, Zwart Svd, et al. Expanding the Verrucomicrobial Methanotrophic World: Description of Three Novel Species of Methylacidimicrobium gen. nov. Applied and Environmental Microbiology. 2014;80(21):6782-91.
42Versantvoort W, Guerrero-Cruz S, Speth DR, Frank J, et al. Comparative Genomics of Candidatus Methylomirabilis Species and Description of Ca. Methylomirabilis Lanthanidiphila. Frontiers in Microbiology. 2018;9.
43Graf JS, Mayr MJ, Marchant HK, Tienken D, et al. Bloom of a denitrifying methanotroph, ‘Candidatus Methylomirabilis limnetica’, in a deep stratified lake. Environmental Microbiology. 2018;20(7):2598-614.

## Sheet: Table S4
Table S4 Results of the 16S rRNA marker-based survey of published amplicon data with 97% and 99% similarity thresholds for MM-1 (1) and Ca. M. methanotrophicum (2) using IMNGS (Relative Abundance >10%)
BioProject	SRA	Organism	isolation source	env_broad_scale/broad-scale environmental context	(1) 97%	(1) 99%	(2) 97%	(2) 99%
PRJDB4972	DRR065269	Nepenthes rafflesiana	n.d.	forest	0	n.d.	99.9151	n.d.
PRJEB4224	ERR333706	Mycobacterium tuberculosis	n.d.	n.d.	0	n.d.	99.1417	n.d.
PRJEB4224	ERR333705	Mycobacterium tuberculosis	n.d.	n.d.	0	n.d.	99.0294	n.d.
PRJEB4224	ERR333707	Mycobacterium tuberculosis	n.d.	n.d.	0	n.d.	98.695	n.d.
PRJNA418131	SRR6304062	human metagenome	n.d.	n.d.	0	n.d.	98.2523	n.d.
PRJNA479844	SRR8268300	fish gut metagenome	whole gut contents	n.d.	0.00201	n.d.	89.0235	n.d.
PRJNA479844	SRR8268322	fish gut metagenome	whole gut contents	n.d.	0.00323	n.d.	53.5005	n.d.
PRJNA479844	SRR8268323	fish gut metagenome	whole gut contents	n.d.	0.00107	n.d.	52.0605	n.d.
PRJNA479844	SRR8268242	fish gut metagenome	whole gut contents	n.d.	0.017739	n.d.	51.6684	n.d.
PRJNA294421	SRR3161211	freshwater metagenome	drinking water	n.d.	0	n.d.	51	n.d.
PRJNA294421	SRR3161559	freshwater metagenome	drinking water	n.d.	0.093694	n.d.	49.9919	n.d.
PRJNA294421	SRR3161241	freshwater metagenome	drinking water	n.d.	0.0188076	n.d.	46.925	n.d.
PRJNA294421	SRR3161589	freshwater metagenome	drinking water	n.d.	0.0258985	n.d.	46.4677	n.d.
PRJNA289102	SRR2119200	gut metagenome	n.d.	Small lake biome	0	n.d.	45.3291	n.d.
PRJNA289102	SRR2119189	gut metagenome	n.d.	Small lake biome	0	n.d.	39.8118	n.d.
PRJNA313192	SRR3204480	coral metagenome	Coral Tissue	n.d.	0.713335	n.d.	38.4479	n.d.
PRJNA294421	SRR3161557	freshwater metagenome	drinking water	n.d.	0.156079	n.d.	38.1302	n.d.
PRJNA294421	SRR3161363	freshwater metagenome	drinking water	n.d.	0.0164677	n.d.	36.4841	n.d.
PRJNA294421	SRR3161591	freshwater metagenome	drinking water	n.d.	0.107281	n.d.	33.865	n.d.
PRJNA289102	SRR2119187	gut metagenome	n.d.	Small lake biome	0	n.d.	33.8421	n.d.
PRJNA294421	SRR3161365	freshwater metagenome	drinking water	n.d.	0.027533	n.d.	33.4113	n.d.
PRJNA289102	SRR2119190	gut metagenome	n.d.	Small lake biome	0	n.d.	32.8355	n.d.
PRJNA294421	SRR3161613	freshwater metagenome	drinking water	n.d.	0.025545	n.d.	32.391	n.d.
PRJNA280270	SRR1957016	insect gut metagenome	guts of S.amabilis ants workers (colony: Sam_l2)	n.d.	0	n.d.	32.384	n.d.
PRJNA294421	SRR3161315	freshwater metagenome	drinking water	n.d.	0.0402604	n.d.	30.7522	n.d.
PRJNA214912	SRR3204591	biofilm metagenome	drinking water biofilms accumulated on copper surface	n.d.	0	n.d.	30.7093	n.d.
PRJNA479844	SRR8268315	fish gut metagenome	whole gut contents	n.d.	0.0105924	n.d.	29.9266	n.d.
PRJNA479844	SRR8268295	fish gut metagenome	whole gut contents	n.d.	0.0479646	n.d.	29.7026	n.d.
PRJNA479844	SRR8268311	fish gut metagenome	whole gut contents	n.d.	0	n.d.	29.3366	n.d.
PRJNA313192	SRR3204479	coral metagenome	Coral Tissue	n.d.	0.0148291	n.d.	29.2522	n.d.
PRJNA479844	SRR8268309	fish gut metagenome	whole gut contents	n.d.	0.011378	n.d.	28.9035	n.d.
PRJNA294421	SRR3161507	freshwater metagenome	drinking water	n.d.	0.124523	n.d.	28.0093	n.d.
PRJNA294421	SRR3161243	freshwater metagenome	drinking water	n.d.	0.0251301	n.d.	27.3802	n.d.
PRJNA294421	SRR3161361	freshwater metagenome	drinking water	n.d.	0.026231	n.d.	26.9617	n.d.
PRJNA289102	SRR2119201	gut metagenome	n.d.	Small lake biome	0	n.d.	26.0358	n.d.
PRJNA289102	SRR2119188	gut metagenome	n.d.	Small lake biome	0	n.d.	25.8577	n.d.
PRJNA294421	SRR3161509	freshwater metagenome	drinking water	n.d.	0.132966	n.d.	24.9976	n.d.
PRJNA289102	SRR2119199	gut metagenome	n.d.	Small lake biome	0	n.d.	24.9825	n.d.
PRJEB5696	ERR440244	metagenome	n.d.	n.d.	0	n.d.	24.3347	n.d.
PRJNA289102	SRR2119186	gut metagenome	n.d.	Small lake biome	0	n.d.	23.951	n.d.
PRJNA313192	SRR3204438	coral metagenome	Coral Tissue	n.d.	0.13525	n.d.	23.6475	n.d.
PRJNA294421	SRR3161195	freshwater metagenome	drinking water	n.d.	0	n.d.	23.5873	n.d.
PRJNA479844	SRR8268294	fish gut metagenome	whole gut contents	n.d.	0	n.d.	23.4212	n.d.
PRJNA313192	SRR3204415	coral metagenome	Coral Tissue	n.d.	0.0339974	n.d.	23.3018	n.d.
PRJEB5696	ERR440240	metagenome	n.d.	n.d.	0	n.d.	23.2241	n.d.
PRJDB4224	DRR046359	soil metagenome	n.d.	Fynbos	0	n.d.	22.4683	n.d.
PRJNA479844	SRR8268306	fish gut metagenome	whole gut contents	n.d.	0	n.d.	22.1936	n.d.
PRJNA313192	SRR3204456	coral metagenome	Coral Tissue	n.d.	0.0543701	n.d.	22.0497	n.d.
PRJNA294421	SRR3161533	freshwater metagenome	drinking water	n.d.	0.325696	n.d.	21.9115	n.d.
PRJNA294421	SRR3161337	freshwater metagenome	drinking water	n.d.	0.0654629	n.d.	21.8864	n.d.
PRJEB5696	ERR440331	metagenome	n.d.	n.d.	0	n.d.	21.755	n.d.
PRJNA289102	SRR2119203	gut metagenome	n.d.	Small lake biome	0	n.d.	21.6021	n.d.
PRJNA313192	SRR3204439	coral metagenome	Coral Tissue	n.d.	0.258865	n.d.	21.4627	n.d.
PRJNA214912	SRR3204647	biofilm metagenome	drinking water biofilms accumulated on copper surface	n.d.	0	n.d.	21.1649	n.d.
PRJNA289102	SRR2119202	gut metagenome	n.d.	Small lake biome	0	n.d.	21.106	n.d.
PRJNA294421	SRR3161511	freshwater metagenome	drinking water	n.d.	0.240835	n.d.	21.0864	n.d.
PRJNA289102	SRR2119198	gut metagenome	n.d.	Small lake biome	0	n.d.	20.1705	n.d.
PRJNA383840	SRR5467352	gut metagenome	n.d.	Small lake biome	0.0125133	n.d.	19.6354	n.d.
PRJNA479844	SRR8268344	fish gut metagenome	whole gut contents	n.d.	0	n.d.	19.5756	n.d.
PRJNA294421	SRR3161373	freshwater metagenome	drinking water	n.d.	0	n.d.	19.4101	n.d.
PRJNA214912	SRR3204569	biofilm metagenome	drinking water biofilms accumulated on copper surface	n.d.	0	n.d.	19.0783	n.d.
PRJNA214912	SRR3204603	biofilm metagenome	drinking water biofilms accumulated on copper surface	n.d.	0	n.d.	18.9525	n.d.
PRJNA313192	SRR3204457	coral metagenome	Coral Tissue	n.d.	0.0493316	n.d.	18.9222	n.d.
PRJNA315174	SRR3309740	freshwater metagenome	Ann Arbor tap water	n.d.	0	n.d.	18.8358	n.d.
PRJNA294421	SRR3161593	freshwater metagenome	drinking water	n.d.	0.0447444	n.d.	18.8113	n.d.
PRJNA280270	SRR1957034	insect gut metagenome	guts of T.zeteki ants workers (colony: Tz_l1)	n.d.	0	n.d.	18.7767	n.d.
PRJNA491504	SRR7890066	aquatic metagenome	recirculating_aquaculture_system	n.d.	0	n.d.	18.5869	n.d.
PRJNA294421	SRR3161339	freshwater metagenome	drinking water	n.d.	0.0951223	n.d.	18.5436	n.d.
PRJNA214912	SRR3204604	biofilm metagenome	drinking water biofilms accumulated on copper surface	n.d.	0	n.d.	18.3242	n.d.
PRJNA294421	SRR3161595	freshwater metagenome	drinking water	n.d.	0.0566412	n.d.	18.2845	n.d.
PRJNA214912	SRR3204665	biofilm metagenome	drinking water biofilms accumulated on copper surface	n.d.	0	n.d.	18.124	n.d.
PRJDB5083	DRR087513	activated sludge metagenome	n.d.	missing	0	n.d.	18.0746	n.d.
PRJNA491504	SRR7890083	aquatic metagenome	recirculating_aquaculture_system	n.d.	0	n.d.	17.5958	n.d.
PRJNA214912	SRR1004868	biofilm metagenome	CDC biofilm reactor coupons	uPVC control biofilm 1 year 2 weeks old	0	n.d.	17.5671	n.d.
PRJNA294421	SRR3161217	freshwater metagenome	drinking water	n.d.	0	n.d.	17.5573	n.d.
PRJNA289102	SRR2119185	gut metagenome	n.d.	Small lake biome	0	n.d.	17.3559	n.d.
PRJNA315174	SRR3309738	freshwater metagenome	Ann Arbor tap water	n.d.	0	n.d.	17.2364	n.d.
PRJNA314420	SRR3222762	indoor metagenome	Freezer vent_Home 6	n.d.	0	n.d.	17.1501	n.d.
PRJNA214912	SRR3204656	biofilm metagenome	drinking water biofilms accumulated on copper surface	n.d.	0	n.d.	17.1116	n.d.
PRJNA294421	SRR3161193	freshwater metagenome	drinking water	n.d.	0	n.d.	17.0755	n.d.
PRJNA214912	SRR3204578	biofilm metagenome	drinking water biofilms accumulated on copper surface	n.d.	0	n.d.	16.9371	n.d.
PRJNA313192	SRR3204416	coral metagenome	Coral Tissue	n.d.	0	n.d.	16.9302	n.d.
PRJNA479844	SRR8268286	fish gut metagenome	whole gut contents	n.d.	0	n.d.	16.7622	n.d.
PRJNA294421	SRR3161343	freshwater metagenome	drinking water	n.d.	0.0255635	n.d.	16.5949	n.d.
PRJNA214912	SRR3204572	biofilm metagenome	drinking water biofilms accumulated on copper surface	n.d.	0	n.d.	16.5897	n.d.
PRJNA214912	SRR1004897	biofilm metagenome	CDC biofilm reactor coupons	copper control biofilm 1 year old	0	n.d.	16.3729	n.d.
PRJNA214912	SRR3204596	biofilm metagenome	drinking water biofilms accumulated on copper surface	n.d.	0	n.d.	16.2173	n.d.
PRJNA214912	SRR3204574	biofilm metagenome	drinking water biofilms accumulated on copper surface	n.d.	0	n.d.	16.1662	n.d.
PRJNA294421	SRR3161535	freshwater metagenome	drinking water	n.d.	0	n.d.	16.108	n.d.
PRJNA294421	SRR3161505	freshwater metagenome	drinking water	n.d.	0.148952	n.d.	15.9272	n.d.
PRJNA294421	SRR3161529	freshwater metagenome	drinking water	n.d.	0.380687	n.d.	15.7304	n.d.
PRJEB5696	ERR440242	metagenome	n.d.	n.d.	0	n.d.	15.4807	n.d.
PRJEB5696	ERR440305	metagenome	n.d.	n.d.	0	n.d.	15.279	n.d.
PRJNA379718	SRR5358855	freshwater metagenome	alpine lake	n.d.	0	n.d.	15.2722	n.d.
PRJNA294421	SRR3161383	freshwater metagenome	drinking water	n.d.	0	n.d.	15.2431	n.d.
PRJDB5083	DRR087522	activated sludge metagenome	n.d.	missing	0	n.d.	15.0767	n.d.
PRJEB11665	ERR1110670	environmental samples	n.d.	SGWH-water	0	n.d.	14.9217	n.d.
PRJEB11665	ERR1110672	environmental samples	n.d.	SGWH-water	0	n.d.	14.8672	n.d.
PRJEB11665	ERR1110671	environmental samples	n.d.	SGWH-water	0	n.d.	14.7614	n.d.
PRJEB5696	ERR440306	metagenome	n.d.	n.d.	0	n.d.	14.6108	n.d.
PRJNA294421	SRR3161179	freshwater metagenome	drinking water	n.d.	0	n.d.	14.5817	n.d.
PRJNA294421	SRR3161219	freshwater metagenome	drinking water	n.d.	0	n.d.	14.1799	n.d.
PRJNA214912	SRR3204566	biofilm metagenome	drinking water biofilms accumulated on copper surface	n.d.	0	n.d.	14.1727	n.d.
PRJNA294421	SRR3161615	freshwater metagenome	drinking water	n.d.	0.0384763	n.d.	14.1401	n.d.
PRJEB5696	ERR440307	metagenome	n.d.	n.d.	0.00597	n.d.	13.9768	n.d.
PRJNA214912	SRR3204582	biofilm metagenome	drinking water biofilms accumulated on copper surface	n.d.	0	n.d.	13.7867	n.d.
PRJEB11665	ERR1110669	environmental samples	n.d.	SGWH-water	0	n.d.	13.5736	n.d.
PRJDB4224	DRR046360	soil metagenome	n.d.	Fynbos	0	n.d.	13.4512	n.d.
PRJNA479844	SRR8268244	fish gut metagenome	whole gut contents	n.d.	0	n.d.	13.4004	n.d.
PRJNA312401	SRR3238128	hot springs metagenome	n.d.	hot spring	0	n.d.	13.2466	n.d.
PRJEB5696	ERR440304	metagenome	n.d.	n.d.	0	n.d.	13.1022	n.d.
PRJNA214912	SRR3204590	biofilm metagenome	drinking water biofilms accumulated on copper surface	n.d.	0	n.d.	13.0611	n.d.
PRJEB11665	ERR1110668	environmental samples	n.d.	SGWH-water	0	n.d.	13.0294	n.d.
PRJNA214912	SRR3204594	biofilm metagenome	drinking water biofilms accumulated on copper surface	n.d.	0	n.d.	12.9873	n.d.
PRJNA294421	SRR3161389	freshwater metagenome	drinking water	n.d.	0.0297805	n.d.	12.6776	n.d.
PRJDB5083	DRR087509	activated sludge metagenome	n.d.	missing	0	n.d.	12.5407	n.d.
PRJDB5083	DRR087523	activated sludge metagenome	n.d.	missing	0	n.d.	12.4722	n.d.
PRJNA301509	SRR3118953	aquatic metagenome	Cold Potable water	n.d.	0	n.d.	12.3992	n.d.
PRJNA301509	SRR3118992	aquatic metagenome	Biofilm from potable water	n.d.	0	n.d.	12.2027	n.d.
PRJNA453759	SRR7078054	gut metagenome	Beginning of the small intestine	n.d.	0.0638693	n.d.	12.1786	n.d.
PRJNA294696	SRR3213243	beetle metagenome	n.d.	ENVO:urban biome	0.263331	n.d.	12.132	n.d.
PRJNA294421	SRR3161391	freshwater metagenome	drinking water	n.d.	0.039073	n.d.	12.1248	n.d.
PRJNA379718	SRR5358859	freshwater metagenome	alpine lake	n.d.	0	n.d.	11.7722	n.d.
PRJNA450850	SRR7039935	human metagenome	n.d.	n.d.	0	n.d.	11.7214	n.d.
PRJNA214912	SRR3204585	biofilm metagenome	drinking water biofilms accumulated on copper surface	n.d.	0	n.d.	11.5619	n.d.
PRJNA479844	SRR8268273	fish gut metagenome	whole gut contents	n.d.	0	n.d.	11.5027	n.d.
PRJNA214912	SRR3204593	biofilm metagenome	drinking water biofilms accumulated on copper surface	n.d.	0	n.d.	11.442	n.d.
PRJNA383840	SRR5467356	gut metagenome	n.d.	Small lake biome	0	n.d.	11.4122	n.d.
PRJNA448553	SRR6937182	plant metagenome	water held in pitcher plant	n.d.	0	n.d.	11.2582	n.d.
PRJNA214912	SRR3204588	biofilm metagenome	drinking water biofilms accumulated on copper surface	n.d.	0	n.d.	11.1969	n.d.
PRJNA479844	SRR8268291	fish gut metagenome	whole gut contents	n.d.	0	n.d.	11.1092	n.d.
PRJNA214912	SRR3204605	biofilm metagenome	drinking water biofilms accumulated on copper surface	n.d.	0	n.d.	10.9245	n.d.
PRJNA214912	SRR3204663	biofilm metagenome	drinking water biofilms accumulated on copper surface	n.d.	0	n.d.	10.8676	n.d.
PRJEB5696	ERR440343	metagenome	n.d.	n.d.	0	n.d.	10.7377	n.d.
PRJEB13176	ERR1380288	freshwater metagenome	n.d.	Drinking water system	0.0165633	n.d.	10.6629	n.d.
PRJDB5083	DRR087519	activated sludge metagenome	n.d.	missing	0	n.d.	10.6448	n.d.
PRJNA214912	SRR1004885	biofilm metagenome	CDC biofilm reactor coupons	uPVC L. pneumophila spiked biofilm 1 year old	0	n.d.	10.6357	n.d.
PRJNA214912	SRR1004862	biofilm metagenome	CDC biofilm reactor coupons	uPVC control biofilm 1 year 2 weeks old	0	n.d.	10.6175	n.d.
PRJEB15555	ERR1664648	Mycobacterium tuberculosis	n.d.	n.d.	5.57621	n.d.	10.5948	n.d.
PRJNA214912	SRR3204641	biofilm metagenome	drinking water biofilms accumulated on copper surface	n.d.	0	n.d.	10.5057	n.d.
PRJNA293004	SRR2167490	soil metagenome	Soil2	n.d.	0.254835	n.d.	10.5052	n.d.
PRJNA214912	SRR3204570	biofilm metagenome	drinking water biofilms accumulated on copper surface	n.d.	0	n.d.	10.4496	n.d.
PRJNA214912	SRR3204587	biofilm metagenome	drinking water biofilms accumulated on copper surface	n.d.	0	n.d.	10.4376	n.d.
PRJNA515952	SRR8464233	lake water metagenome	lake	n.d.	0	n.d.	10.2189	n.d.
PRJNA515952	SRR8466162	lake water metagenome	lake	n.d.	0	n.d.	10.2179	n.d.
PRJNA479844	SRR8268332	fish gut metagenome	whole gut contents	n.d.	0	n.d.	10.2104	n.d.
PRJNA214912	SRR3204606	biofilm metagenome	drinking water biofilms accumulated on copper surface	n.d.	0	n.d.	10.1636	n.d.
PRJNA294421	SRR3161531	freshwater metagenome	drinking water	n.d.	0.0622148	n.d.	10.0995	n.d.
PRJNA294421	SRR3161617	freshwater metagenome	drinking water	n.d.	0	n.d.	10.0677	n.d.
PRJNA371505	SRR5236005	soil metagenome	Petroleum_Contaminated_Aquifer_427.7_masl_rep1	n.d.	0	n.d.	10.0293	n.d.
PRJNA214912	SRR3204592	biofilm metagenome	drinking water biofilms accumulated on copper surface	n.d.	0	n.d.	10.0027	n.d.
PRJNA299500	SRR2811850	soil metagenome	not applicable	n.d.	11.7031	n.d.	9.45879	n.d.
PRJNA294421	SRR3161220	freshwater metagenome	drinking water	n.d.	15.7421	n.d.	4.1881	n.d.
PRJEB15555	ERR1664658	Mycobacterium tuberculosis	n.d.	n.d.	14.1252	n.d.	3.37079	n.d.
PRJNA294421	SRR3161218	freshwater metagenome	drinking water	n.d.	35.2999	n.d.	2.26155	n.d.
PRJNA294421	SRR3161214	freshwater metagenome	drinking water	n.d.	72.2189	n.d.	1.22095	n.d.
PRJNA294421	SRR3161188	freshwater metagenome	drinking water	n.d.	45.9762	n.d.	0.883595	n.d.
PRJNA299500	SRR2776319	soil metagenome	not applicable	n.d.	16.9397	n.d.	0.727337	n.d.
PRJNA294421	SRR3161230	freshwater metagenome	drinking water	n.d.	10.6768	n.d.	0.580614	n.d.
PRJNA341524	SRR4117133	soil metagenome	n.d.	Plant biome	17.8828	n.d.	0.489399	n.d.
PRJNA294421	SRR3161212	freshwater metagenome	drinking water	n.d.	67.4085	n.d.	0.471181	n.d.
PRJNA294421	SRR3161196	freshwater metagenome	drinking water	n.d.	31.6371	n.d.	0.38117	n.d.
PRJNA294421	SRR3161202	freshwater metagenome	drinking water	n.d.	47.583	n.d.	0.341775	n.d.
PRJNA294421	SRR3161194	freshwater metagenome	drinking water	n.d.	36.3175	n.d.	0.334303	n.d.
PRJNA294421	SRR3161200	freshwater metagenome	drinking water	n.d.	47.7958	n.d.	0.278735	n.d.
PRJNA294421	SRR3161186	freshwater metagenome	drinking water	n.d.	32.6218	n.d.	0.216287	n.d.
PRJNA517613	SRR8504659	fish gut metagenome	gut of medaka fish specimen D-3	n.d.	12.9637	n.d.	0.0834786	n.d.
PRJNA225539	SRR1747005	plant metagenome	n.d.	temperate woodland biome	29.1998	n.d.	0	n.d.
PRJNA225539	SRR1747004	plant metagenome	n.d.	temperate woodland biome	12.7313	n.d.	0	n.d.
PRJNA230411	SRR1046811	terrestrial metagenome	Sewer pipes	n.d.	12.4335	n.d.	0	n.d.
PRJNA294421	SRR3161368	freshwater metagenome	drinking water	n.d.	54.0216	n.d.	0	n.d.
PRJNA294421	SRR3161366	freshwater metagenome	drinking water	n.d.	44.5091	n.d.	0	n.d.
PRJNA294421	SRR3161434	freshwater metagenome	drinking water	n.d.	17.8493	n.d.	0	n.d.
PRJNA294421	SRR3161620	freshwater metagenome	drinking water	n.d.	13.4377	n.d.	0	n.d.
PRJNA294421	SRR3161594	freshwater metagenome	drinking water	n.d.	10.3508	n.d.	0	n.d.
PRJNA295242	SRR2334498	plant metagenome	n.d.	island	14.8897	n.d.	0	n.d.
PRJNA299397	SRR2752045	gut metagenome	n.d.	tropical moist broadleaf forest biome	71.7798	n.d.	0	n.d.
PRJNA299397	SRR2750493	gut metagenome	n.d.	tropical moist broadleaf forest biome	20.6513	n.d.	0	n.d.
PRJNA314420	SRR3222697	indoor metagenome	Hot water tap_Home 2	n.d.	32.8501	n.d.	0	n.d.
PRJNA326663	SRR3714432	lake water metagenome	n.d.	mountain	38.993	n.d.	0	n.d.
PRJNA477711	SRR7635360	insect metagenome	n.d.	anatomical structure	35.0352	n.d.	0	n.d.
PRJNA448553	SRR6937534	plant metagenome	water held in pitcher plant	n.d.	50.0712	50.0712	0.558843	0
PRJNA448553	SRR6937539	plant metagenome	water held in pitcher plant	n.d.	46.7319	46.7319	0.691415	0
PRJNA225539	SRR1747008	plant metagenome	n.d.	tropical woodland biome	40.7114	40.7114	0	0
PRJNA448553	SRR6937181	plant metagenome	water held in pitcher plant	n.d.	38.0018	38.0018	1.0988	0
PRJNA448553	SRR6937497	plant metagenome	water held in pitcher plant	n.d.	25.8248	25.8248	0.663431	0
PRJNA448553	SRR6937133	plant metagenome	water held in pitcher plant	n.d.	23.2137	23.2137	5.21182	0
PRJNA448553	SRR6937326	plant metagenome	water held in pitcher plant	n.d.	23.205	23.205	0.0161258	0
PRJNA448553	SRR6937605	plant metagenome	water held in pitcher plant	n.d.	22.8107	22.8107	0.00789	0
PRJNA448553	SRR6937325	plant metagenome	water held in pitcher plant	n.d.	22.4573	22.4573	0.227357	0
PRJNA448553	SRR6937586	plant metagenome	water held in pitcher plant	n.d.	21.0235	21.0235	0.175776	0
PRJNA448553	SRR6937177	plant metagenome	water held in pitcher plant	n.d.	13.9624	13.9624	4.82203	0
PRJNA448553	SRR6937175	plant metagenome	water held in pitcher plant	n.d.	13.91	13.91	5.65105	0
PRJNA448553	SRR6937372	plant metagenome	water held in pitcher plant	n.d.	13.2551	13.2551	0.0702445	0.00702445
PRJEB12876	ERR1294988	bioreactor metagenome	BIOSUR sulfur-oxidizing prototype.	n.d.	11.1007	11.1007	0	0
PRJEB15555	ERR1664628	Mycobacterium tuberculosis	n.d.	n.d.	16.0396	6.53465	0	0
PRJEB29197	ERR3039930	Mycobacterium tuberculosis	n.d.	n.d.	20.3522	5.78668	11.4925	11.4925
PRJEB29197	ERR3039931	Mycobacterium tuberculosis	n.d.	n.d.	5.02037	5.01945	14.1749	14.1749
PRJNA294421	SRR3161592	freshwater metagenome	drinking water	n.d.	23.045	4.74922	0.00337	0
PRJEB29197	ERR3039939	Mycobacterium tuberculosis	n.d.	n.d.	4.09903	4.09317	10.0641	7.46877
PRJNA294421	SRR3161338	freshwater metagenome	drinking water	n.d.	46.0446	2.77295	0	0
PRJEB7957	ERR698950	Nepenthes rafflesiana	n.d.	Pitchers	2.66182	2.65795	55.8711	0
PRJNA294421	SRR3161390	freshwater metagenome	drinking water	n.d.	17.3251	1.02394	0	0
PRJNA448553	SRR6937134	plant metagenome	water held in pitcher plant	n.d.	0.854798	0.854798	10.2621	0
PRJNA294696	SRR3213095	beetle metagenome	n.d.	ENVO:urban biome	0.822851	0.822851	16.2369	0
PRJNA448553	SRR6937183	plant metagenome	water held in pitcher plant	n.d.	0.714404	0.714404	13.4283	0
PRJNA448553	SRR6937455	plant metagenome	water held in pitcher plant	n.d.	0.593849	0.593849	17.2052	0
PRJNA448553	SRR6937258	plant metagenome	water held in pitcher plant	n.d.	0.593677	0.593677	13.3922	0
PRJNA294696	SRR3213082	beetle metagenome	n.d.	ENVO:urban biome	0.439288	0.439288	12.1759	0
PRJNA448553	SRR6937261	plant metagenome	water held in pitcher plant	n.d.	0.439014	0.439014	23.1891	0
PRJNA448553	SRR6937606	plant metagenome	water held in pitcher plant	n.d.	0.266481	0.266481	10.0894	0
PRJNA294421	SRR3161440	freshwater metagenome	drinking water	n.d.	12.6827	0.252915	0	0
PRJNA288822	SRR2531780	soil metagenome	n.d.	ENVO:subtropical coniferous forest biome	0.243309	0.243309	13.747	1.94647
PRJNA448553	SRR6937458	plant metagenome	water held in pitcher plant	n.d.	0.188311	0.188311	16.3691	0
PRJNA314420	SRR3222681	indoor metagenome	Hot water tap_Home 3	n.d.	0.172712	0.172712	32.0812	32.0812
PRJNA448553	SRR6937140	plant metagenome	water held in pitcher plant	n.d.	0.168417	0.168417	22.2665	0
PRJNA448553	SRR6937263	plant metagenome	water held in pitcher plant	n.d.	0.164579	0.164579	14.1538	0
PRJNA294421	SRR3161367	freshwater metagenome	drinking water	n.d.	0.149813	0.149813	49.588	0
PRJNA294421	SRR3161556	freshwater metagenome	drinking water	n.d.	10.657	0.145165	0.14201	0
PRJNA448553	SRR6937287	plant metagenome	water held in pitcher plant	n.d.	0.125356	0.125356	13.9916	0
PRJNA511469	SRR8373525	freshwater metagenome	2015 Old River road Slidell	n.d.	0.0948821	0.0948821	14.6317	0
PRJNA294421	SRR3161590	freshwater metagenome	drinking water	n.d.	15.0068	0.0567116	0.00436	0
PRJNA294421	SRR3161392	freshwater metagenome	drinking water	n.d.	13.9596	0.0272884	0	0
PRJNA448553	SRR6937424	plant metagenome	water held in pitcher plant	n.d.	0.0211428	0.0211428	10.4128	0
PRJNA448553	SRR6937306	plant metagenome	water held in pitcher plant	n.d.	0.0203493	0.0203493	10.5613	0
PRJDB5083	DRR087542	activated sludge metagenome	n.d.	missing	0.0130121	0.0130121	13.4556	0
PRJNA448553	SRR6937235	plant metagenome	water held in pitcher plant	n.d.	0.00885	0.00884564	10.9996	0
PRJDB5083	DRR087540	activated sludge metagenome	n.d.	missing	0.00782	0.00781669	18.7087	0
PRJNA294421	SRR3161187	freshwater metagenome	drinking water	n.d.	0.00622	0.00621813	22.5159	0
PRJNA294421	SRR6937233	freshwater metagenome	drinking water	n.d.	0.00449	0.00448752	15.7108	0
PRJEB7957	ERR698932	Nepenthes rafflesiana	n.d.	Pitchers	0.00448	0.00447708	31.0127	0
PRJNA383840	SRR5467348	gut metagenome	n.d.	Small lake biome	0.00442	0.00442497	34.0767	0.727908
PRJNA448553	SRR6937329	plant metagenome	water held in pitcher plant	n.d.	0.00427	0.00426603	15.635	0
PRJDB5083	DRR087521	activated sludge metagenome	n.d.	missing	0.00282	0.00282446	19.0213	0
PRJNA491504	SRR7890084	aquatic metagenome	recirculating_aquaculture_system	n.d.	0.0015	0.00150211	13.3312	0
PRJDB5083	DRR087538	activated sludge metagenome	n.d.	missing	0.00134	0.0013398	15.6864	0
PRJNA323575	SRR3593651	freshwater metagenome	drinking water system-PR2	drinking water system-PR2	0	0	69.662	69.662
PRJNA418131	SRR6304246	human metagenome	n.d.	n.d.	0	0	50.7104	50.7104
PRJNA323575	SRR3593661	freshwater metagenome	drinking water system-PR	drinking water system-PR	0	0	48.3247	48.3247
PRJNA323575	SRR3593652	freshwater metagenome	drinking water system-PR3	drinking water system-PR3	0	0	44.6401	44.4392
PRJNA314420	SRR3222739	indoor metagenome	Hot water tap_Home 4	n.d.	0	0	44.0426	44.0426
PRJDB4972	DRR065086	floral nectar metagenome	n.d.	forest	0	0	41.7471	41.7471
PRJNA323575	SRR3593653	freshwater metagenome	drinking water system-PR4	drinking water system-PR4	0	0	38.4015	38.4015
PRJNA323575	SRR3593660	freshwater metagenome	drinking water system-PR	drinking water system-PR	0	0	35.5421	35.5421
PRJNA323575	SRR3593663	freshwater metagenome	drinking water system-PR	drinking water system-PR	0	0	35.4293	35.4293
PRJNA323575	SRR3593662	freshwater metagenome	drinking water system-PR	drinking water system-PR	0	0	31.9279	31.9262
PRJDB4972	DRR065133	floral nectar metagenome	n.d.	forest+F7:L7FF7:L7	0	0	27.3943	27.3943
PRJNA294421	SRR3161555	freshwater metagenome	drinking water	n.d.	0.0666519	0	22.7727	22.1506
PRJNA323575	SRR3593659	freshwater metagenome	drinking water system-PR	drinking water system-PR	0	0	21.7048	21.7048
PRJNA301509	SRR3118955	aquatic metagenome	Cold Potable water	n.d.	0.00564	0	20.8571	20.8138
PRJNA323575	SRR3593648	freshwater metagenome	drinking water system-PR4	drinking water system-PR4	0	0	18.8912	18.8912
PRJNA430731	SRR6486750	gut metagenome	n.d.	n.d.	0	0	16.0068	16.0068
PRJNA323575	SRR3593646	freshwater metagenome	drinking water system-PR2	drinking water system-PR2	0	0	15.327	15.327
PRJDB4972	DRR065200	floral nectar metagenome	n.d.	forest+F7:L7FF7:L7	0	0	14.6748	14.6748
PRJNA301509	SRR3118942	aquatic metagenome	Cold Potable water	n.d.	0	0	14.6887	14.5918
PRJNA323575	SRR3593658	freshwater metagenome	drinking water system-PR	drinking water system-PR	0	0	12.5055	12.5055
PRJNA280011	SRR1950530	Mycobacterium tuberculosis	in vitro culture	n.d.	0	0	15.0485	11.6505
PRJNA323575	SRR3593656	freshwater metagenome	drinking water system-PR	drinking water system-PR	0	0	10.5553	10.5553
PRJNA290279	SRR2136229	marine metagenome	methane cold seep sediment push core	n.d.	0	0	10.2388	10.2388
PRJNA299500	SRR2811848	soil metagenome	not applicable	n.d.	1.99753	0	16.6784	8.27902
PRJNA294421	SRR3161553	freshwater metagenome	drinking water	n.d.	0.01793	0	18.0196	6.88063
PRJEB15555	ERR1664662	Mycobacterium tuberculosis	n.d.	n.d.	5.57432	0	11.1486	2.87162
PRJNA294421	SRR3161201	freshwater metagenome	drinking water	n.d.	0	0	39.0751	1.20533
PRJNA383840	SRR5467360	gut metagenome	n.d.	Small lake biome	0	0	11.9777	0.780761
PRJNA383840	SRR5467346	gut metagenome	n.d.	Small lake biome	0	0	21.4673	0.066357
BioProject	Project title
PRJDB4224	Microbial communities associated with natural and commercially grown rooibos (Aspalathus linearis) plants
PRJDB4972	Priority effects persists across floral generations in nectar microbial metacommunities
PRJDB5083	Diversity of1,4-dioxane degraders
PRJEB11665	Simulated glass water heaters were studied for more than two years with various factors, including added materials, temperatures, and water quality manipulated.
PRJEB12876	Sulfur-oxidizing biomass from a biotrickling filter.
PRJEB13176	Using metagenomic approach to study the microbial community structures in drinking water system.
PRJEB15555	Reliability of Sequencing in determine drug resistance in M.tuberculosis
PRJEB29197	Methylation and transcription analysis of Mycobacterium tuberculosis
PRJEB4224	Practical innovations for high-throughput amplicon sequencing
PRJEB5696	Responses of nitrifying populations and microbial communities to chlorine burn in a chloraminated drinking water distribution system
PRJEB7957	Diet determines bacterial diversity and community structure in Bornean pitcher plants
PRJNA214912	Drinking water biofilms Metagenome
PRJNA225539	Nepenthes fluid microbial diversity and composition Targeted Locus (Loci)
PRJNA230411	Corroded concrete Targeted Locus (Loci)
PRJNA280011	Mutation of a multiple antibiotic resistance (mar) gene confers Mycobacterium tuberculosis resistance to a pyrido[1,2-a]benzimidazole-based agent
PRJNA280270	Uncultured bacteria of fungus-growing ants guts (attines)
PRJNA288822	Regional diversity of soil bacteria in the USA
PRJNA289102	Tadpole gut community Targeted Locus (Loci)
PRJNA290279	marine methane seep Targeted Locus (Loci)
PRJNA293004	banana rhizosphere soil Raw sequence reads
PRJNA294421	Chloraminated Drinking Water Distribution System Simulator
PRJNA294696	Entomophilic Nematodes Inhabit Beetles with Distinct Microbiomes
PRJNA295242	Comparative study of bacterial communities in nepenthes pitchers and their correlation to species and fluid acidity
PRJNA299397	Cebus capucinus feces Raw sequence reads
PRJNA299500	Vercheres forest soil raw sequence reads
PRJNA301509	Drinking water and biofilm bacterial communities
PRJNA312401	Ecological Differentiation Within YNP Hot Springs
PRJNA313192	Investigation of the Coral Microbiome
PRJNA314420	indoor metagenome Targeted loci environmental
PRJNA315174	Bacterial communities of tap water and point-of-use filter
PRJNA323575	Groundwater-derived drinking water system
PRJNA326663	lake water metagenome Raw sequence reads
PRJNA341524	Plant compartments of faba bean and wheat under different cropping regimes Targeted loci environmental
PRJNA371505	Hydrocarbon Spill Metagenome
PRJNA379718	Tibetan Plateau lake Raw sequence reads
PRJNA383840	Frog guts Targeted loci environmental
PRJNA418131	NTM Human Microbiome and Inflammation Study
PRJNA430731	Darwin's finches gut microbiome
PRJNA448553	Convergence between the microcosms of Southeast Asian and North American pitcher plants
PRJNA450850	Aerodigestive microbiome in children with oropharyngeal dysphagia and aspiration
PRJNA453759	Comparative analysis of digestive tract microbiota in nine passerine birds
PRJNA477711	Mosquito microbiota cluster by host sampling location
PRJNA479844	Premnas biaculeatus Raw sequence reads
PRJNA491504	Upper Midwestern Recirculating Aquaculture and Aquaponic System Microbiomes
PRJNA511469	Insights into microbial diversity in private-well water in New Orleans, Louisiana
PRJNA515952	Tibetan lake bacteria Metagenome
PRJNA517613	First insights into the effect of toxin-containing cyanobacterial extracts on the gut microbiota of teleost fishes: a microcosm study on the medaka (Oryzias latipes)

## Sheet: Table S5
Table S5 List of expressed genes of MM-1 cells incubated with methane.
Name	Product	RPKM_day 12	RPKM_day 27
MYME_P0001	integrase	14	17
MYME_P0002	GTPase	50	42
MYME_P0003	CMP/dCMP kinase	29	18
MYME_P0004	23S rRNA pseudouridine2605 synthase	32	27
MYME_P0005	segregation and condensation protein B	40	34
MYME_P0006	segregation and condensation protein A	39	88
MYME_P0007	chromosome partitioning protein	29	60
MYME_P0008	catechol O-methyltransferase	20	39
MYME_P0009	integrase/recombinase XerD	49	87
MYME_P0010	8-oxo-dGDP phosphatase	40	37
MYME_P0011	CTP synthase	51	58
MYME_P0012	hypothetical protein	98	59
MYME_P0013	hypothetical protein	153	82
MYME_P0014	DNA repair protein RecN	13	24
MYME_P0015	NAD+ kinase	83	156
MYME_P0016	23S rRNA (cytidine1920-2'-O)/16S rRNA (cytidine1409-2'-O)-methyltransferase	27	34
MYME_P0017	hypothetical protein	143	83
MYME_P0018	glycerol-1-phosphatase	47	72
MYME_P0019	hypothetical protein	26	47
MYME_P0020	hypothetical protein	25	24
MYME_P0021	tyrosyl-tRNA synthetase	11	13
MYME_P0022	DNA-3-methyladenine glycosylase	10	25
MYME_P0023	ammonium transporter, Amt family	6	15
MYME_P0024	uncharacterized protein	37	30
MYME_P0025	putative long chain acyl-CoA synthase	32	38
MYME_P0026	hypothetical protein	328	638
MYME_P0027	ABC transport system ATP-binding/permease protein	13	27
MYME_P0028	argininosuccinate lyase	29	24
MYME_P0029	argininosuccinate synthase	70	65
MYME_P0030	transcriptional regulator of arginine metabolism	43	16
MYME_P0031	ornithine carbamoyltransferase	46	27
MYME_P0032	acetylornithine/N-succinyldiaminopimelate aminotransferase	48	81
MYME_P0033	acetylglutamate kinase	79	69
MYME_P0034	glutamate N-acetyltransferase/amino-acid N-acetyltransferase	43	31
MYME_P0035	N-acetyl-gamma-glutamyl-phosphate reductase	73	74
MYME_P0036	hypothetical protein	176	104
MYME_P0038	putative transposase	305	186
MYME_P0039	hypothetical protein	434	308
MYME_P0040	putative resolvase	3562	1799
MYME_P0041	putative resolvase	28	80
MYME_P0042	hypothetical protein	14	28
MYME_P0043	hypothetical protein	38	117
MYME_P0044	hypothetical protein	5	7
MYME_P0045	phenylalanyl-tRNA synthetase beta chain	27	34
MYME_P0046	phenylalanyl-tRNA synthetase alpha chain	43	53
MYME_P0047	hypothetical protein	97	109
MYME_P0048	hypothetical protein	341	192
MYME_P0049	hypothetical protein	615	303
MYME_P0050	YggT family protein	56	67
MYME_P0051	cell division inhibitor SepF	192	99
MYME_P0052	PLP dependent protein	152	122
MYME_P0053	purine-nucleoside/S-methyl-5'-thioadenosine phosphorylase/adenosine deaminase	49	48
MYME_P0054	cell division protein FtsZ	453	198
MYME_P0055	cell division protein FtsQ	27	24
MYME_P0056	UDP-N-acetylmuramate--alanine ligase	26	25
MYME_P0057	UDP-N-acetylglucosamine--N-acetylmuramyl-(pentapeptide) pyrophosphoryl-undecaprenol N-acetylglucosamine transferase	21	24
MYME_P0058	cell division protein FtsW	50	39
MYME_P0059	UDP-N-acetylmuramoylalanine--D-glutamate ligase	43	45
MYME_P0060	phospho-N-acetylmuramoyl-pentapeptide-transferase	34	48
MYME_P0061	UDP-N-acetylmuramoyl-tripeptide--D-alanyl-D-alanine ligase	21	29
MYME_P0062	UDP-N-acetylmuramoyl-L-alanyl-D-glutamate--2,6-diaminopimelate ligase	12	30
MYME_P0063	TetR/AcrR family transcriptional regulator, transcriptional repressor of aconitase	7	15
MYME_P0064	4-carboxymuconolactone decarboxylase	6	22
MYME_P0065	hypothetical protein	10	23
MYME_P0066	hypothetical protein	118	269
MYME_P0067	cell division protein FtsI	64	53
MYME_P0068	hypothetical protein	40	35
MYME_P0069	16S rRNA (cytosine1402-N4)-methyltransferase	41	34
MYME_P0070	transcriptional regulator MraZ	1583	693
MYME_P0071	hypothetical protein	443	234
MYME_P0072	hypothetical protein	107	68
MYME_P0073	hypothetical protein	10	17
MYME_P0074	hypothetical protein	26	31
MYME_P0075	geranylgeranyl diphosphate synthase, type I	14	19
MYME_P0076	alpha-1,6-mannosyltransferase	12	24
MYME_P0077	hypothetical protein	75	74
MYME_P0078	serine/threonine protein kinase, bacterial	14	40
MYME_P0079	3-deoxy-7-phosphoheptulonate synthase	35	38
MYME_P0080	hypothetical protein	19	35
MYME_P0081	hypothetical protein	24	28
MYME_P0082	alpha-1,2-mannosyltransferase	21	20
MYME_P0083	1-acyl-sn-glycerol-3-phosphate acyltransferase	56	52
MYME_P0084	hypothetical protein	9	18
MYME_P0085	arsenite/tail-anchored protein-transporting ATPase	19	18
MYME_P0086	hypothetical protein	190	177
MYME_P0087	hypothetical protein	128	102
MYME_P0088	long-chain acyl-CoA synthetase	90	156
MYME_P0089	phosphatidyl-myo-inositol dimannoside synthase	5	11
MYME_P0090	hypothetical protein	22	59
MYME_P0091	peptidoglycan DL-endopeptidase CwlO	49	47
MYME_P0092	hypothetical protein	6	20
MYME_P0093	DNA polymerase III subunit epsilon	5	13
MYME_P0094	anthranilate phosphoribosyltransferase	28	41
MYME_P0095	cytochrome c oxidase subunit III	926	558
MYME_P0096	ubiquinol-cytochrome c reductase cytochrome c subunit	294	171
MYME_P0097	ubiquinol-cytochrome c reductase iron-sulfur subunit	480	295
MYME_P0098	ubiquinol-cytochrome c reductase cytochrome b subunit	421	221
MYME_P0099	hypothetical protein	36	29
MYME_P0100	hypothetical protein	49	55
MYME_P0101	hypothetical protein	207	152
MYME_P0102	cytochrome c oxidase subunit II	311	190
MYME_P0103	asparagine synthase (glutamine-hydrolysing)	20	53
MYME_P0104	adenosine kinase	130	104
MYME_P0105	hypothetical protein	29	75
MYME_P0106	hypothetical protein	608	399
MYME_P0107	glycerate 2-kinase	57	40
MYME_P0108	hypothetical protein	59	56
MYME_P0109	adenosylcobinamide kinase/adenosylcobinamide-phosphate guanylyltransferase	92	72
MYME_P0110	nicotinate-nucleotide--dimethylbenzimidazole phosphoribosyltransferase	17	21
MYME_P0111	adenosylcobinamide-GDP ribazoletransferase	6	11
MYME_P0112	branched-chain amino acid aminotransferase	123	100
MYME_P0113	glycine cleavage system T protein	12	34
MYME_P0114	leucyl aminopeptidase	9	31
MYME_P0115	hypothetical protein	5	8
MYME_P0116	hypothetical protein	6	9
MYME_P0117	hypothetical protein	31	98
MYME_P0118	hypothetical protein	15	31
MYME_P0119	hypothetical protein	42	52
MYME_P0120	pyruvate dehydrogenase E2 component	217	285
MYME_P0121	uncharacterized protein	59	39
MYME_P0122	lipoyl(octanoyl) transferase	31	29
MYME_P0123	lipoyl synthase	42	41
MYME_P0124	hypothetical protein	91	83
MYME_P0125	hypothetical protein	22	24
MYME_P0126	glutamine synthetase	70	72
MYME_P0127	hypothetical protein	8	31
MYME_P0128	hypothetical protein	40	66
MYME_P0129	isopentenyl-diphosphate Delta-isomerase	49	35
MYME_P0130	hypothetical protein	68	67
MYME_P0131	hypothetical protein	17	18
MYME_P0132	alkylresorcinol/alkylpyrone synthase	40	24
MYME_P0133	methyltransferase	99	72
MYME_P0134	hypothetical protein	26	45
MYME_P0135	hypothetical protein	19	37
MYME_P0136	hypothetical protein	31	57
MYME_P0137	[glutamine synthetase] adenylyltransferase/[glutamine synthetase]-adenylyl-L-tyrosine phosphorylase	28	28
MYME_P0138	glutamine synthetase	89	90
MYME_P0139	hypothetical protein	23	31
MYME_P0140	hypothetical protein	56	107
MYME_P0141	3-methyl-2-oxobutanoate hydroxymethyltransferase	91	124
MYME_P0142	hypothetical protein	22	36
MYME_P0143	hypothetical protein	17	20
MYME_P0144	chemotaxis protein methyltransferase CheR	22	26
MYME_P0145	ribonuclease H/adenosylcobalamin/alpha-ribazole phosphatase	17	17
MYME_P0146	uncharacterized protein	16	13
MYME_P0147	hypothetical protein	12	18
MYME_P0148	histidinol-phosphate aminotransferase	15	15
MYME_P0149	phosphoglycolate phosphatase	29	33
MYME_P0150	low molecular weight protein-tyrosine phosphatase	26	36
MYME_P0151	hypothetical protein	19	33
MYME_P0152	adenosylcobinamide-phosphate synthase	17	28
MYME_P0153	hypothetical protein	37	56
MYME_P0154	adenine-specific DNA-methyltransferase	38	81
MYME_P0155	mycoredoxin-dependent peroxiredoxin	92	43
MYME_P0156	hypothetical protein	187	86
MYME_P0157	hypothetical protein	43	40
MYME_P0158	pyruvate dehydrogenase E1 component	61	95
MYME_P0159	hypothetical protein	28	40
MYME_P0160	[acyl-carrier-protein] S-malonyltransferase	67	85
MYME_P0161	acyl carrier protein	519	403
MYME_P0162	beta-ketoacyl ACP synthase	470	339
MYME_P0163	beta-ketoacyl ACP synthase	188	188
MYME_P0164	acetyl-CoA/propionyl-CoA carboxylase carboxyl transferase subunit	67	72
MYME_P0165	hypothetical protein	9	14
MYME_P0166	putative polyketide hydroxylase	19	35
MYME_P0167	hypothetical protein	22	23
MYME_P0168	glycerol-3-phosphate dehydrogenase	23	55
MYME_P0169	hypothetical protein	12	34
MYME_P0170	alkyldihydroxyacetonephosphate synthase	13	34
MYME_P0171	diacylglycerol kinase (ATP)	7	18
MYME_P0172	hypothetical protein	1517	752
MYME_P0173	hypothetical protein	30	34
MYME_P0174	hypothetical protein	40	47
MYME_P0175	S-(hydroxymethyl)mycothiol dehydrogenase	167	163
MYME_P0176	hypothetical protein	160	138
MYME_P0177	hypothetical protein	37	45
MYME_P0178	hypothetical protein	16	38
MYME_P0179	hypothetical protein	27	32
MYME_P0180	hypothetical protein	30	33
MYME_P0181	hypothetical protein	108	73
MYME_P0182	hypothetical protein	113	47
MYME_P0183	hypothetical protein	8	16
MYME_P0184	hypothetical protein	56	43
MYME_P0185	dihydroorotate dehydrogenase	11	13
MYME_P0186	hypothetical protein	60	42
MYME_P0187	hypothetical protein	63	40
MYME_P0188	hypothetical protein	152	224
MYME_P0189	hypothetical protein	31	29
MYME_P0190	hypothetical protein	23	29
MYME_P0191	uncharacterized protein	70	95
MYME_P0192	hypothetical protein	656	1330
MYME_P0193	hypothetical protein	213	389
MYME_P0194	hypothetical protein	18	25
MYME_P0195	hypothetical protein	77	53
MYME_P0196	hypothetical protein	190	109
MYME_P0197	RNA methyltransferase, TrmH family	96	70
MYME_P0198	large subunit ribosomal protein L20	182	86
MYME_P0199	large subunit ribosomal protein L35	725	402
MYME_P0200	translation initiation factor IF-3	1823	1124
MYME_P0201	lysyl-tRNA synthetase, class II	10	15
MYME_P0202	hypothetical protein	16	29
MYME_P0203	hypothetical protein	15	43
MYME_P0204	excinuclease ABC subunit A	26	68
MYME_P0205	ribonuclease VapC	35	55
MYME_P0206	antitoxin VapB	18	23
MYME_P0207	hypothetical protein	44	52
MYME_P0208	antitoxin FitA	13	32
MYME_P0209	hypothetical protein	7	26
MYME_P0210	hypothetical protein	16	43
MYME_P0211	death on curing protein	207	160
MYME_P0212	hypothetical protein	147	135
MYME_P0213	hypothetical protein	153	70
MYME_P0214	hypothetical protein	151	356
MYME_P0215	hypothetical protein	11	22
MYME_P0216	hypothetical protein	15	30
MYME_P0217	hypothetical protein	90	121
MYME_P0218	hypothetical protein	21	31
MYME_P0219	mannosyltransferase	12	25
MYME_P0220	hypothetical protein	15	19
MYME_P0221	excinuclease ABC subunit B	75	115
MYME_P0222	serine/threonine protein kinase, bacterial	7	25
MYME_P0223	hypothetical protein	685	1411
MYME_P0224	ABC transport system ATP-binding/permease protein	21	60
MYME_P0225	uncharacterized protein	21	41
MYME_P0226	hypothetical protein	127	139
MYME_P0227	bifunctional non-homologous end joining protein LigD	12	28
MYME_P0228	bifunctional non-homologous end joining protein LigD	4	10
MYME_P0229	dephospho-CoA kinase	88	52
MYME_P0230	small subunit ribosomal protein S1	386	167
MYME_P0231	DNA polymerase I	18	35
MYME_P0232	two-component system, response regulator PdtaR	159	119
MYME_P0233	hypothetical protein	61	62
MYME_P0234	cytochrome bd ubiquinol oxidase subunit I	127	142
MYME_P0235	cytochrome bd ubiquinol oxidase subunit II	81	91
MYME_P0236	ATP-binding cassette, subfamily C, bacterial CydD	24	31
MYME_P0237	ATP-binding cassette, subfamily C, bacterial CydC	28	48
MYME_P0238	acyl-CoA thioesterase II	30	33
MYME_P0239	pyruvate kinase	135	171
MYME_P0240	hypothetical protein	86	158
MYME_P0241	hypothetical protein	44	25
MYME_P0242	tryptophan synthase alpha chain	66	39
MYME_P0243	tryptophan synthase beta chain	129	128
MYME_P0244	indole-3-glycerol phosphate synthase	271	196
MYME_P0245	hypothetical protein	51	33
MYME_P0246	anthranilate synthase component I	32	33
MYME_P0247	Ca2+:H+ antiporter	25	38
MYME_P0248	hypothetical protein	8	7
MYME_P0249	serine/threonine protein kinase, bacterial	12	24
MYME_P0250	phosphoribosyl-AMP cyclohydrolase	15	7
MYME_P0251	imidazole glycerol-phosphate synthase subunit HisF	117	55
MYME_P0252	myo-inositol-1(or 4)-monophosphatase	41	30
MYME_P0253	phosphoribosyl isomerase A	36	41
MYME_P0254	imidazole glycerol-phosphate synthase subunit HisH	92	63
MYME_P0255	imidazoleglycerol-phosphate dehydratase	45	58
MYME_P0256	histidinol-phosphate aminotransferase	38	61
MYME_P0257	histidinol dehydrogenase	28	37
MYME_P0258	hypothetical protein	27	46
MYME_P0259	nicotinate-nucleotide pyrophosphorylase (carboxylating)	37	41
MYME_P0260	L-aspartate oxidase	37	41
MYME_P0261	quinolinate synthase	56	64
MYME_P0262	8-oxo-dGTP diphosphatase	4	24
MYME_P0263	hypothetical protein	9	22
MYME_P0264	hypothetical protein	13	8
MYME_P0265	hypothetical protein	17	19
MYME_P0266	biotin synthase	22	29
MYME_P0267	hypothetical protein	10	12
MYME_P0268	dethiobiotin synthetase	9	14
MYME_P0269	8-amino-7-oxononanoate synthase	7	11
MYME_P0270	adenosylmethionine---8-amino-7-oxononanoate aminotransferase	7	14
MYME_P0271	hypothetical protein	34	38
MYME_P0272	peptidoglycan DL-endopeptidase RipA	81	108
MYME_P0273	hypothetical protein	8	14
MYME_P0274	isoamylase	28	32
MYME_P0275	(1->4)-alpha-D-glucan 1-alpha-D-glucosylmutase	12	14
MYME_P0276	maltooligosyltrehalose trehalohydrolase	21	22
MYME_P0277	hypothetical protein	683	248
MYME_P0278	hypothetical protein	441	175
MYME_P0279	threonine dehydratase	20	18
MYME_P0280	DNA polymerase III subunit alpha	64	50
MYME_P0281	hypothetical protein	134	44
MYME_P0282	hypothetical protein	42	30
MYME_P0283	23S rRNA pseudouridine1911/1915/1917 synthase	36	31
MYME_P0284	signal peptidase II	34	33
MYME_P0285	L-asparaginase	6	7
MYME_P0286	DNA polymerase IV	13	42
MYME_P0287	hypothetical protein	26	52
MYME_P0288	isoleucyl-tRNA synthetase	43	49
MYME_P0289	hypothetical protein	371	241
MYME_P0290	hypothetical protein	40	19
MYME_P0291	hypothetical protein	55	48
MYME_P0292	hypothetical protein	11	31
MYME_P0293	hypothetical protein	4	10
MYME_P0294	polyketide synthase 5	147	89
MYME_P0295	mycolipenoyl-CoA---2-(long-chain-fatty acyl)-trehalose mycolipenoyltransferase/long-chain-acyl-CoA---trehalose acyltransferase	306	113
MYME_P0296	hypothetical protein	157	97
MYME_P0297	hypothetical protein	12	22
MYME_P0299	hypothetical protein	8	23
MYME_P0300	putative drug exporter of the RND superfamily	88	134
MYME_P0301	long-chain fatty acid adenylyltransferase FadD28	49	83
MYME_P0302	hypothetical protein	11	16
MYME_P0303	hypothetical protein	2	4
MYME_P0304	hypothetical protein	109	125
MYME_P0305	hypothetical protein	980	530
MYME_P0306	hypothetical protein	4	10
MYME_P0307	hypothetical protein	36	76
MYME_P0308	hypothetical protein	41	108
MYME_P0309	hypothetical protein	264	198
MYME_P0310	hypothetical protein	6	14
MYME_P0311	transposase	217	306
MYME_P0312	hypothetical protein	11	16
MYME_P0313	hypothetical protein	62	161
MYME_P0314	hypothetical protein	113	123
MYME_P0315	hypothetical protein	24	117
MYME_P0316	hypothetical protein	22	21
MYME_P0317	hypothetical protein	34	38
MYME_P0318	hypothetical protein	21	23
MYME_P0319	hypothetical protein	30	20
MYME_P0320	hypothetical protein	43	30
MYME_P0321	hypothetical protein	140	78
MYME_P0322	hypothetical protein	85	188
MYME_P0323	hypothetical protein	40	30
MYME_P0324	hypothetical protein	14	12
MYME_P0325	hypothetical protein	52	132
MYME_P0326	hypothetical protein	314	786
MYME_P0327	hypothetical protein	162	408
MYME_P0328	dodecin	48	63
MYME_P0329	hypothetical protein	4	14
MYME_P0331	hypothetical protein	1	8
MYME_P0332	hypothetical protein	96	252
MYME_P0333	1,4-alpha-glucan branching enzyme	283	177
MYME_P0334	hypothetical protein	188	75
MYME_P0335	hypothetical protein	52	53
MYME_P0336	hypothetical protein	42	41
MYME_P0337	uncharacterized protein	38	28
MYME_P0338	mRNA interferase MazF	34	78
MYME_P0339	hypothetical protein	10	16
MYME_P0340	hypothetical protein	59	81
MYME_P0341	NTE family protein	30	19
MYME_P0342	GTPase	32	32
MYME_P0343	methylmalonyl-CoA mutase	20	47
MYME_P0344	methylmalonyl-CoA mutase	11	16
MYME_P0345	hypothetical protein	10	18
MYME_P0346	antitoxin FitA	633	250
MYME_P0347	hypothetical protein	371	200
MYME_P0348	hypothetical protein	36	48
MYME_P0349	hypothetical protein	98	63
MYME_P0350	hypothetical protein	19	8
MYME_P0351	hypothetical protein	21	24
MYME_P0352	hypothetical protein	69	72
MYME_P0353	hypothetical protein	4	7
MYME_P0354	protoporphyrin/coproporphyrin ferrochelatase	13	14
MYME_P0355	meromycolic acid enoyl-[acyl-carrier-protein] reductase	71	68
MYME_P0356	beta-ketoacyl ACP reductase	61	51
MYME_P0357	hypothetical protein	9	40
MYME_P0358	Ca-activated chloride channel homolog	60	60
MYME_P0359	hypothetical protein	50	27
MYME_P0360	MoxR-like ATPase	141	115
MYME_P0361	peptidoglycan DL-endopeptidase RipB	67	100
MYME_P0362	peptidoglycan DL-endopeptidase RipA	81	78
MYME_P0363	hypothetical protein	55	128
MYME_P0364	aconitate hydratase	39	59
MYME_P0365	TetR/AcrR family transcriptional regulator, transcriptional repressor of aconitase	37	43
MYME_P0366	hypothetical protein	244	147
MYME_P0367	thioredoxin reductase (NADPH)	1045	580
MYME_P0368	hypothetical protein	102	131
MYME_P0369	hypothetical protein	32	74
MYME_P0370	hypothetical protein	308	205
MYME_P0371	nitrogen fixation protein NifU and related proteins	185	101
MYME_P0372	cysteine desulfurase/selenocysteine lyase	263	129
MYME_P0373	Fe-S cluster assembly ATP-binding protein	278	202
MYME_P0374	Fe-S cluster assembly protein SufD	88	97
MYME_P0375	Fe-S cluster assembly protein SufB	517	389
MYME_P0376	hypothetical protein	1117	963
MYME_P0377	alpha-1,6-mannosyltransferase	12	24
MYME_P0378	ABC-2 type transport system ATP-binding protein	16	18
MYME_P0379	ABC-2 type transport system permease protein	3	8
MYME_P0380	heme a synthase	25	45
MYME_P0381	hypothetical protein	5	6
MYME_P0382	NADPH:quinone reductase	13	36
MYME_P0383	heme o synthase	413	243
MYME_P0384	transketolase	118	151
MYME_P0385	transaldolase	249	220
MYME_P0386	glucose-6-phosphate 1-dehydrogenase	189	153
MYME_P0387	hypothetical protein	91	69
MYME_P0388	6-phosphogluconolactonase	84	81
MYME_P0389	phosphoenolpyruvate carboxylase	16	21
MYME_P0390	putative transposase	29	21
MYME_P0391	hypothetical protein	57	41
MYME_P0392	preprotein translocase subunit SecG	35	39
MYME_P0393	triosephosphate isomerase	33	33
MYME_P0394	phosphoglycerate kinase	48	54
MYME_P0395	glyceraldehyde 3-phosphate dehydrogenase (phosphorylating)	104	90
MYME_P0396	hypothetical protein	23	32
MYME_P0397	hypothetical protein	125	251
MYME_P0398	hypothetical protein	25	63
MYME_P0399	hypothetical protein	31	87
MYME_P0400	hypothetical protein	19	25
MYME_P0401	hypothetical protein	15	22
MYME_P0402	hypothetical protein	12	10
MYME_P0403	cell division protein WhiA	58	51
MYME_P0404	hypothetical protein	19	26
MYME_P0405	RNase adapter protein RapZ	13	14
MYME_P0406	excinuclease ABC subunit C	22	24
MYME_P0407	tRNA(fMet)-specific endonuclease VapC	43	137
MYME_P0408	uncharacterized protein	154	195
MYME_P0409	hypothetical protein	168	168
MYME_P0410	hypothetical protein	52	79
MYME_P0411	hypothetical protein	77	134
MYME_P0412	hypothetical protein	11	32
MYME_P0413	hypothetical protein	32	83
MYME_P0414	hypothetical protein	14	46
MYME_P0415	hypothetical protein	48	42
MYME_P0416	6,7-dimethyl-8-ribityllumazine synthase	49	49
MYME_P0417	3,4-dihydroxy 2-butanone 4-phosphate synthase/GTP cyclohydrolase II	140	95
MYME_P0418	riboflavin synthase	45	28
MYME_P0419	lipoprotein LprG	125	135
MYME_P0420	hypothetical protein	76	74
MYME_P0421	diaminohydroxyphosphoribosylaminopyrimidine deaminase/5-amino-6-(5-phosphoribosylamino)uracil reductase	10	15
MYME_P0422	ribulose-phosphate 3-epimerase	47	66
MYME_P0423	16S rRNA (cytosine967-C5)-methyltransferase	4	6
MYME_P0424	methionyl-tRNA formyltransferase	3	11
MYME_P0425	hypothetical protein	7	10
MYME_P0426	primosomal protein N'	10	26
MYME_P0427	hypothetical protein	10	11
MYME_P0428	hypothetical protein	20	18
MYME_P0429	hypothetical protein	26	53
MYME_P0430	S-adenosylmethionine synthetase	154	143
MYME_P0431	phosphopantothenoylcysteine decarboxylase/phosphopantothenate---cysteine ligase	154	96
MYME_P0432	DNA-directed RNA polymerase subunit omega	89	94
MYME_P0433	guanylate kinase	99	133
MYME_P0434	hypothetical protein	116	147
MYME_P0435	hypothetical protein	47	45
MYME_P0436	orotidine-5'-phosphate decarboxylase	30	21
MYME_P0437	carbamoyl-phosphate synthase large subunit	26	42
MYME_P0438	carbamoyl-phosphate synthase small subunit	32	61
MYME_P0439	hypothetical protein	50	91
MYME_P0440	dihydroorotase	34	76
MYME_P0441	aspartate carbamoyltransferase catalytic subunit	18	42
MYME_P0442	pyrimidine operon attenuation protein/uracil phosphoribosyltransferase	99	66
MYME_P0443	hypothetical protein	74	123
MYME_P0444	hypothetical protein	31	58
MYME_P0445	hypothetical protein	16	24
MYME_P0446	hypothetical protein	28	76
MYME_P0447	hypothetical protein	63	55
MYME_P0448	putative transposase	38	24
MYME_P0449	hypothetical protein	83	48
MYME_P0450	hypothetical protein	93	50
MYME_P0451	transcription antitermination protein NusB	30	38
MYME_P0452	elongation factor P	63	57
MYME_P0453	hypothetical protein	77	66
MYME_P0454	hypothetical protein	8	14
MYME_P0455	3-dehydroquinate dehydratase II	34	19
MYME_P0456	3-dehydroquinate synthase	31	38
MYME_P0457	shikimate kinase	31	41
MYME_P0458	chorismate synthase	41	41
MYME_P0459	leader peptidase/N-methyltransferase	3	8
MYME_P0460	hypothetical protein	11	12
MYME_P0461	UPF0755 protein	39	38
MYME_P0462	putative pre-16S rRNA nuclease	41	28
MYME_P0463	alanyl-tRNA synthetase	103	100
MYME_P0464	hypothetical protein	294	454
MYME_P0465	putative ATPase	19	41
MYME_P0466	hypothetical protein	26	79
MYME_P0467	hypothetical protein	7	17
MYME_P0468	hypothetical protein	15	25
MYME_P0469	hypothetical protein	42	104
MYME_P0470	hypothetical protein	19	31
MYME_P0471	hypothetical protein	22	46
MYME_P0472	FdhD protein	258	81
MYME_P0473	formate dehydrogenase subunit delta	568	193
MYME_P0474	formate dehydrogenase major subunit	558	212
MYME_P0475	formate dehydrogenase iron-sulfur subunit	1194	463
MYME_P0476	formate dehydrogenase subunit gamma	429	131
MYME_P0477	hypothetical protein	611	212
MYME_P0478	hypothetical protein	325	145
MYME_P0479	hypothetical protein	385	72
MYME_P0480	hypothetical protein	53	101
MYME_P0481	aspartyl-tRNA synthetase	25	64
MYME_P0482	hypothetical protein	67	135
MYME_P0483	uncharacterized protein	19	38
MYME_P0484	4-hydroxy-tetrahydrodipicolinate synthase	401	212
MYME_P0485	L-fuculose-phosphate aldolase	642	279
MYME_P0486	hypothetical protein	251	611
MYME_P0487	hypothetical protein	19	38
MYME_P0488	hypothetical protein	11	23
MYME_P0489	hypothetical protein	7	15
MYME_P0490	hypothetical protein	155	318
MYME_P0491	TetR/AcrR family transcriptional regulator, cholesterol catabolism regulator	39	39
MYME_P0492	sulfur-carrier protein	3	6
MYME_P0493	hypothetical protein	50	105
MYME_P0494	nitrogen fixation protein NifU and related proteins	66	60
MYME_P0495	cysteine desulfurase/selenocysteine lyase	223	119
MYME_P0496	Fe-S cluster assembly ATP-binding protein	248	188
MYME_P0497	Fe-S cluster assembly protein SufD	86	96
MYME_P0498	Fe-S cluster assembly protein SufB	439	346
MYME_P0499	hypothetical protein	96	65
MYME_P0500	hypothetical protein	69	76
MYME_P0501	nitrogen fixation protein NifX	29	31
MYME_P0502	hypothetical protein	31	28
MYME_P0503	hypothetical protein	4	7
MYME_P0504	hypothetical protein	8	11
MYME_P0505	nitrogen fixation protein NifT	31	28
MYME_P0506	ferredoxin/flavodoxin---NADP+ reductase	20	38
MYME_P0507	ferredoxin	79	104
MYME_P0508	2-oxoglutarate/2-oxoacid ferredoxin oxidoreductase subunit beta	12	12
MYME_P0509	2-oxoglutarate/2-oxoacid ferredoxin oxidoreductase subunit alpha	12	26
MYME_P0510	cysteine desulfurase	23	33
MYME_P0511	molybdopterin-synthase adenylyltransferase	16	14
MYME_P0512	iron-sulfur cluster assembly protein	11	10
MYME_P0513	nitrogen fixation protein NifB	35	30
MYME_P0514	nitrogen fixation protein NifZ	50	106
MYME_P0515	nitrogenase-stabilizing/protective protein	76	118
MYME_P0516	hypothetical protein	24	64
MYME_P0517	hypothetical protein	31	41
MYME_P0518	nitrogen fixation protein NifX	87	166
MYME_P0519	nitrogenase molybdenum-iron protein NifN	22	34
MYME_P0520	nitrogenase molybdenum-cofactor synthesis protein NifE	22	19
MYME_P0521	nitrogenase molybdenum-iron protein beta chain	29	39
MYME_P0522	nitrogenase molybdenum-iron protein alpha chain	99	58
MYME_P0523	nitrogenase iron protein NifH	138	99
MYME_P0524	homocitrate synthase NifV	45	72
MYME_P0525	hypothetical protein	14	20
MYME_P0526	hypothetical protein	13	18
MYME_P0527	histidyl-tRNA synthetase	49	47
MYME_P0528	hydroxyacylglutathione hydrolase	20	17
MYME_P0529	peptidyl-prolyl cis-trans isomerase B	36	40
MYME_P0530	GTP diphosphokinase/guanosine-3',5'-bis(diphosphate) 3'-diphosphatase	93	112
MYME_P0531	hypothetical protein	5	15
MYME_P0532	adenine phosphoribosyltransferase	55	31
MYME_P0533	peptide/nickel transport system substrate-binding protein	10	16
MYME_P0534	preprotein translocase subunit SecF	42	47
MYME_P0535	preprotein translocase subunit SecD	26	45
MYME_P0536	preprotein translocase subunit YajC	48	57
MYME_P0537	4-aminobutyrate aminotransferase/(S)-3-amino-2-methylpropionate transaminase/5-aminovalerate transaminase	48	48
MYME_P0538	fatty acid CoA ligase FadD9	31	42
MYME_P0539	hypothetical protein	17	15
MYME_P0540	Holliday junction DNA helicase RuvB	17	17
MYME_P0541	Holliday junction DNA helicase RuvA	23	47
MYME_P0542	crossover junction endodeoxyribonuclease RuvC	40	37
MYME_P0543	hypothetical protein	26	24
MYME_P0544	hypothetical protein	56	39
MYME_P0545	hypothetical protein	132	107
MYME_P0546	pyridoxal 5'-phosphate synthase pdxT subunit	128	111
MYME_P0547	acyl-CoA thioesterase II	101	70
MYME_P0548	pyridoxal 5'-phosphate synthase pdxS subunit	287	227
MYME_P0549	hypothetical protein	21	31
MYME_P0550	phosphatidyl-myo-inositol alpha-mannosyltransferase	24	27
MYME_P0551	phosphatidylinositol dimannoside acyltransferase	6	9
MYME_P0552	CDP-diacylglycerol---glycerol-3-phosphate 3-phosphatidyltransferase	13	8
MYME_P0553	ATP adenylyltransferase	21	13
MYME_P0554	threonyl-tRNA synthetase	40	58
MYME_P0555	pyridoxine 4-dehydrogenase	122	269
MYME_P0556	hypothetical protein	22	45
MYME_P0557	hypothetical protein	31	59
MYME_P0558	hypothetical protein	157	77
MYME_P0559	hypothetical protein	45	66
MYME_P0560	hypothetical protein	159	274
MYME_P0561	ribonucleoside-diphosphate reductase alpha chain	14	23
MYME_P0562	HSP20 family protein	596	611
MYME_P0563	hypothetical protein	49	58
MYME_P0564	hypothetical protein	104	57
MYME_P0565	hypothetical protein	3321	1419
MYME_P0566	hypothetical protein	981	434
MYME_P0567	poly[(R)-3-hydroxyalkanoate] polymerase subunit PhaC	42	73
MYME_P0568	3-oxoacyl-[acyl-carrier-protein] synthase III	44	77
MYME_P0569	acetate kinase	56	76
MYME_P0570	phosphate acetyltransferase	38	79
MYME_P0571	pantetheine-phosphate adenylyltransferase	22	28
MYME_P0572	16S rRNA (guanine966-N2)-methyltransferase	27	33
MYME_P0573	hypothetical protein	38	74
MYME_P0574	hypothetical protein	107	108
MYME_P0575	hypothetical protein	21	28
MYME_P0576	2,5-diketo-D-gluconate reductase A	38	83
MYME_P0577	mannose-1-phosphate guanylyltransferase	78	77
MYME_P0578	N-acetylglucosaminyl-diphospho-decaprenol L-rhamnosyltransferase	31	31
MYME_P0579	dTDP-4-dehydrorhamnose reductase	29	42
MYME_P0580	hypothetical protein	183	179
MYME_P0581	hypothetical protein	33	21
MYME_P0582	hypothetical protein	169	489
MYME_P0583	manganese-transporting P-type ATPase C	27	63
MYME_P0584	hypothetical protein	11	13
MYME_P0585	hypothetical protein	9	14
MYME_P0586	hypothetical protein	228	192
MYME_P0587	5-(carboxyamino)imidazole ribonucleotide mutase	32	35
MYME_P0588	5-(carboxyamino)imidazole ribonucleotide synthase	25	35
MYME_P0589	hypothetical protein	38	36
MYME_P0590	hypothetical protein	11	32
MYME_P0591	BirA family transcriptional regulator, biotin operon repressor/biotin---[acetyl-CoA-carboxylase] ligase	9	13
MYME_P0592	propionyl-CoA carboxylase beta chain	92	88
MYME_P0593	hypothetical protein	48	22
MYME_P0594	nucleoside triphosphate pyrophosphatase	46	122
MYME_P0595	thiosulfate/3-mercaptopyruvate sulfurtransferase	46	121
MYME_P0596	hypothetical protein	19	52
MYME_P0597	acetyl-CoA/propionyl-CoA carboxylase, biotin carboxylase, biotin carboxyl carrier protein	26	37
MYME_P0598	RNA polymerase sigma-B factor	72	57
MYME_P0599	serine/threonine-protein kinase RsbW	77	74
MYME_P0600	hypothetical protein	62	63
MYME_P0601	hypothetical protein	140	94
MYME_P0602	ATP-dependent helicase Lhr and Lhr-like helicase	13	18
MYME_P0603	endonuclease VIII	15	40
MYME_P0604	hypothetical protein	24	39
MYME_P0605	phosphate transport system substrate-binding protein	22	57
MYME_P0606	polyhydroxybutyrate depolymerase	3	13
MYME_P0608	hypothetical protein	81	79
MYME_P0609	hypothetical protein	9	27
MYME_P0610	hypothetical protein	9	26
MYME_P0611	hypothetical protein	12	28
MYME_P0612	hypothetical protein	36	89
MYME_P0613	hypothetical protein	27	50
MYME_P0614	P-type Mg2+ transporter	37	95
MYME_P0615	phosphate transport system protein	137	97
MYME_P0616	cation-transporting P-type ATPase I	27	29
MYME_P0617	hypothetical protein	57	78
MYME_P0618	hypothetical protein	15	14
MYME_P0619	hypothetical protein	5	21
MYME_P0620	hypothetical protein	7	16
MYME_P0621	tRNA pseudouridine32 synthase/23S rRNA pseudouridine746 synthase	8	11
MYME_P0622	glycerol-3-phosphate dehydrogenase	11	11
MYME_P0623	NAD(P)H dehydrogenase (quinone)	34	49
MYME_P0624	hypothetical protein	45	51
MYME_P0625	hypothetical protein	11	25
MYME_P0626	hypothetical protein	27	70
MYME_P0627	hypothetical protein	39	46
MYME_P0628	purine-nucleoside phosphorylase	16	22
MYME_P0629	phosphomannomutase	18	48
MYME_P0630	uracil phosphoribosyltransferase	12	37
MYME_P0631	phosphatidylinositol-3-phosphatase	8	20
MYME_P0632	hypothetical protein	40	82
MYME_P0633	Ca-activated chloride channel homolog	30	93
MYME_P0634	Ca-activated chloride channel homolog	21	40
MYME_P0635	adenosine deaminase	44	43
MYME_P0636	thymidine phosphorylase	25	44
MYME_P0637	cytidine deaminase	6	19
MYME_P0638	hypothetical protein	67	182
MYME_P0639	succinate dehydrogenase cytochrome b subunit	39	38
MYME_P0640	succinate dehydrogenase membrane anchor subunit	82	61
MYME_P0641	succinate dehydrogenase flavoprotein subunit	28	41
MYME_P0642	succinate dehydrogenase iron-sulfur subunit	42	38
MYME_P0643	hypothetical protein	11	14
MYME_P0644	hypothetical protein	23	37
MYME_P0645	transposase	281	460
MYME_P0646	RNA-directed DNA polymerase	438	343
MYME_P0647	hypothetical protein	72	114
MYME_P0648	GTP cyclohydrolase IA	28	55
MYME_P0649	hypothetical protein	4	21
MYME_P0650	hypothetical protein	23	42
MYME_P0651	hypothetical protein	16	48
MYME_P0652	RNA polymerase sigma-70 factor, ECF subfamily	15	28
MYME_P0653	hypothetical protein	63	173
MYME_P0654	hypothetical protein	12	13
MYME_P0655	hypothetical protein	7	23
MYME_P0656	putative resolvase	55	164
MYME_P0657	putative resolvase	23	67
MYME_P0658	hypothetical protein	31	79
MYME_P0659	hypothetical protein	11	23
MYME_P0660	serine-type D-Ala-D-Ala carboxypeptidase	13	31
MYME_P0661	MFS transporter, SP family, galactose:H+ symporter	19	42
MYME_P0662	N-acetylglucosamine-6-phosphate deacetylase	10	22
MYME_P0663	membrane protein	15	22
MYME_P0664	tryptophanyl-tRNA synthetase	29	35
MYME_P0665	hypothetical protein	7	19
MYME_P0666	isocitrate dehydrogenase	38	41
MYME_P0667	O-acetylhomoserine (thiol)-lyase	74	92
MYME_P0668	homoserine O-acetyltransferase/O-succinyltransferase	57	49
MYME_P0669	hypothetical protein	31	24
MYME_P0670	hypothetical protein	19	48
MYME_P0671	hypothetical protein	89	59
MYME_P0672	putative transposase	33	45
MYME_P0673	amidase	13	18
MYME_P0674	hypothetical protein	628	313
MYME_P0675	putative resolvase	74	105
MYME_P0676	hypothetical protein	39	37
MYME_P0677	hypothetical protein	30	18
MYME_P0678	hypothetical protein	36	34
MYME_P0679	hypothetical protein	19	28
MYME_P0680	hypothetical protein	34	33
MYME_P0681	hypothetical protein	159	132
MYME_P0682	uncharacterized protein	70	61
MYME_P0683	hypothetical protein	54	42
MYME_P0684	hypothetical protein	71	26
MYME_P0685	ArsR family transcriptional regulator, zinc-responsive transcriptional repressor	22	26
MYME_P0686	hypothetical protein	20	49
MYME_P0687	hypothetical protein	28	48
MYME_P0688	hypothetical protein	23	25
MYME_P0689	hypothetical protein	11	26
MYME_P0690	hypothetical protein	42	83
MYME_P0691	hypothetical protein	29	39
MYME_P0692	hypothetical protein	53	69
MYME_P0693	hypothetical protein	27	54
MYME_P0694	hypothetical protein	57	92
MYME_P0695	hypothetical protein	79	49
MYME_P0696	hypothetical protein	76	110
MYME_P0697	hypothetical protein	174	330
MYME_P0698	hypothetical protein	38	46
MYME_P0699	hypothetical protein	29	44
MYME_P0700	hypothetical protein	47	62
MYME_P0701	DNA (cytosine-5)-methyltransferase 1	74	84
MYME_P0702	8-oxo-dGTP diphosphatase	40	53
MYME_P0703	GntR family transcriptional regulator	44	92
MYME_P0704	hypothetical protein	23	32
MYME_P0705	DNA segregation ATPase FtsK/SpoIIIE, S-DNA-T family	54	97
MYME_P0706	hypothetical protein	8	15
MYME_P0707	integrase	81	201
MYME_P0708	hypothetical protein	8	14
MYME_P0709	hypothetical protein	117	322
MYME_P0710	ribosome-binding ATPase	27	30
MYME_P0711	hypothetical protein	147	186
MYME_P0712	4-hydroxy-3-methylbut-2-en-1-yl diphosphate reductase	84	93
MYME_P0713	hypothetical protein	92	71
MYME_P0714	exodeoxyribonuclease VII large subunit	57	75
MYME_P0715	exodeoxyribonuclease VII small subunit	74	34
MYME_P0716	hypothetical protein	18	30
MYME_P0717	hypothetical protein	33	70
MYME_P0718	phosphomethylpyrimidine synthase	58	74
MYME_P0719	hydroxymethylpyrimidine/phosphomethylpyrimidine kinase	11	22
MYME_P0720	uncharacterized protein	53	135
MYME_P0721	hypothetical protein	2	7
MYME_P0722	hypothetical protein	10	11
MYME_P0723	hypothetical protein	103	111
MYME_P0724	fructose-1,6-bisphosphatase II	437	450
MYME_P0725	fumarate hydratase, class II	68	61
MYME_P0726	hypothetical protein	65	62
MYME_P0727	PhoH-like ATPase	341	196
MYME_P0728	acyl-[acyl-carrier-protein] desaturase	846	304
MYME_P0729	glycine hydroxymethyltransferase	80	65
MYME_P0730	type I pantothenate kinase	49	63
MYME_P0731	short-chain Z-isoprenyl diphosphate synthase	11	24
MYME_P0732	hemolysin III	30	31
MYME_P0733	uncharacterized protein	14	15
MYME_P0734	hypothetical protein	7	20
MYME_P0735	mycothiol S-conjugate amidase	28	39
MYME_P0736	hypothetical protein	9	12
MYME_P0737	transcription elongation factor GreA	278	111
MYME_P0738	cystathionine gamma-synthase	15	42
MYME_P0739	hypothetical protein	10	35
MYME_P0740	hypothetical protein	44	92
MYME_P0741	hypothetical protein	81	72
MYME_P0742	acetyl-CoA C-acetyltransferase	45	47
MYME_P0743	hypothetical protein	519	456
MYME_P0744	hypothetical protein	27	49
MYME_P0745	enoyl-CoA hydratase	11	25
MYME_P0746	hypothetical protein	15	22
MYME_P0747	hypothetical protein	11	17
MYME_P0748	hypothetical protein	31	45
MYME_P0749	hypothetical protein	13	20
MYME_P0750	NTE family protein	11	20
MYME_P0751	hypothetical protein	8	12
MYME_P0752	hypothetical protein	52	87
MYME_P0753	hypothetical protein	40	43
MYME_P0754	hypothetical protein	72	56
MYME_P0755	carboxymethylenebutenolidase	160	149
MYME_P0756	hypothetical protein	62	191
MYME_P0757	chloride channel protein, CIC family	35	34
MYME_P0758	hypothetical protein	99	38
MYME_P0759	arsenate reductase (thioredoxin)	71	27
MYME_P0760	arsenite transporter	27	13
MYME_P0761	ArsR family transcriptional regulator, arsenate/arsenite/antimonite-responsive transcriptional repressor	36	21
MYME_P0762	hypothetical protein	76	154
MYME_P0763	hypothetical protein	460	389
MYME_P0764	hypothetical protein	19	26
MYME_P0765	hypothetical protein	22	47
MYME_P0766	hypothetical protein	33	50
MYME_P0767	hypothetical protein	71	105
MYME_P0768	hypothetical protein	52	126
MYME_P0769	hypothetical protein	22	39
MYME_P0770	hypothetical protein	124	137
MYME_P0771	hypothetical protein	97	119
MYME_P0772	hypothetical protein	36	70
MYME_P0773	two-component system, OmpR family, response regulator TrcR	15	28
MYME_P0774	two-component system, OmpR family, sensor histidine kinase TrcS	33	74
MYME_P0775	hypothetical protein	6	15
MYME_P0776	hypothetical protein	16	18
MYME_P0777	hypothetical protein	24	54
MYME_P0778	hypothetical protein	43	31
MYME_P0779	potassium-transporting ATPase potassium-binding subunit	42	80
MYME_P0780	potassium-transporting ATPase ATP-binding subunit	32	45
MYME_P0781	potassium-transporting ATPase KdpC subunit	36	40
MYME_P0782	two-component system, OmpR family, sensor histidine kinase KdpD	30	39
MYME_P0783	two-component system, OmpR family, KDP operon response regulator KdpE	30	44
MYME_P0784	exopolyphosphatase/guanosine-5'-triphosphate,3'-diphosphate pyrophosphatase	18	31
MYME_P0785	uncharacterized protein	22	21
MYME_P0786	uncharacterized protein	21	23
MYME_P0787	enolase	61	88
MYME_P0788	hypothetical protein	42	52
MYME_P0789	nucleoside triphosphate diphosphatase	25	22
MYME_P0790	transcription-repair coupling factor	27	32
MYME_P0791	hypothetical protein	12	27
MYME_P0792	hypothetical protein	1	7
MYME_P0793	tRNA(fMet)-specific endonuclease VapC	511	704
MYME_P0794	hypothetical protein	35	36
MYME_P0795	hypothetical protein	113	87
MYME_P0796	hypothetical protein	54	52
MYME_P0797	bifunctional UDP-N-acetylglucosamine pyrophosphorylase/glucosamine-1-phosphate N-acetyltransferase	47	88
MYME_P0798	ribose-phosphate pyrophosphokinase	50	45
MYME_P0799	arsenate reductase (glutaredoxin)	32	68
MYME_P0800	hypothetical protein	24	26
MYME_P0801	hypothetical protein	18	48
MYME_P0802	large subunit ribosomal protein L25	98	113
MYME_P0803	peptidyl-tRNA hydrolase, PTH1 family	83	71
MYME_P0804	fatty-acyl-CoA synthase	40	57
MYME_P0805	4-diphosphocytidyl-2-C-methyl-D-erythritol kinase	36	30
MYME_P0806	16S rRNA (adenine1518-N6/adenine1519-N6)-dimethyltransferase	11	12
MYME_P0807	resuscitation-promoting factor RpfB	21	26
MYME_P0808	TatD DNase family protein	10	29
MYME_P0809	methionyl-tRNA synthetase	36	70
MYME_P0810	hypothetical protein	53	39
MYME_P0811	TetR/AcrR family transcriptional regulator, transcriptional repressor for nem operon	12	23
MYME_P0812	hypothetical protein	9	19
MYME_P0813	hypothetical protein	26	58
MYME_P0814	hypothetical protein	13	27
MYME_P0815	hypothetical protein	59	77
MYME_P0816	hypothetical protein	53	40
MYME_P0817	hypothetical protein	199	116
MYME_P0818	para-aminobenzoate synthetase component I	22	36
MYME_P0819	hypothetical protein	130	171
MYME_P0820	16S rRNA (cytidine1402-2'-O)-methyltransferase	25	22
MYME_P0821	transposase	281	460
MYME_P0822	RNA-directed DNA polymerase	463	354
MYME_P0823	dolichyl-phosphate-mannose-protein mannosyltransferase	7	14
MYME_P0824	arginine deiminase	14	21
MYME_P0825	hypothetical protein	24	31
MYME_P0826	hypothetical protein	19	24
MYME_P0827	hypothetical protein	11	20
MYME_P0828	hypothetical protein	94	41
MYME_P0829	hypothetical protein	92	65
MYME_P0830	hypothetical protein	34	29
MYME_P0831	hypothetical protein	56	57
MYME_P0832	threonine aldolase	6	20
MYME_P0833	hypothetical protein	18	61
MYME_P0834	hypothetical protein	2	5
MYME_P0835	homoserine O-succinyltransferase/O-acetyltransferase	2	8
MYME_P0836	O-acetylhomoserine (thiol)-lyase	49	127
MYME_P0837	hypothetical protein	74	47
MYME_P0838	transcriptional regulator	21	36
MYME_P0839	D-alanine--poly(phosphoribitol) ligase subunit 1	24	48
MYME_P0841	hypothetical protein	43	126
MYME_P0842	acyl carrier protein	38	68
MYME_P0843	holo-[acyl-carrier protein] synthase	27	43
MYME_P0844	hypothetical protein	4	16
MYME_P0845	indolepyruvate ferredoxin oxidoreductase	16	36
MYME_P0846	hypothetical protein	5	12
MYME_P0847	GDP-D-mannose 3', 5'-epimerase	77	176
MYME_P0848	hypothetical protein	12	31
MYME_P0850	hypothetical protein	126	301
MYME_P0851	RNA-directed DNA polymerase	69	67
MYME_P0852	hypothetical protein	23	55
MYME_P0853	hypothetical protein	24	26
MYME_P0854	hypothetical protein	138	190
MYME_P0855	hypothetical protein	31	51
MYME_P0856	hypothetical protein	25	59
MYME_P0857	hypothetical protein	18	39
MYME_P0858	hypothetical protein	16	39
MYME_P0859	tyrosine-protein kinase	13	43
MYME_P0860	tyrosine-protein kinase	22	42
MYME_P0861	hypothetical protein	45	94
MYME_P0862	hypothetical protein	52	76
MYME_P0863	hypothetical protein	43	58
MYME_P0864	hypothetical protein	25	54
MYME_P0865	hypothetical protein	133	282
MYME_P0867	hypothetical protein	19	44
MYME_P0868	GDP-D-mannose 3', 5'-epimerase	97	224
MYME_P0869	hypothetical protein	22	74
MYME_P0870	hypothetical protein	37	129
MYME_P0871	hypothetical protein	1785	976
MYME_P0872	hypothetical protein	945	473
MYME_P0873	hypothetical protein	14	38
MYME_P0874	hypothetical protein	7	9
MYME_P0875	hypothetical protein	3	4
MYME_P0876	hypothetical protein	161	130
MYME_P0877	ATP-dependent RNA helicase HelY	65	42
MYME_P0878	sec-independent protein translocase protein TatC	40	39
MYME_P0879	sec-independent protein translocase protein TatA	402	189
MYME_P0880	proteasome accessory factor C	59	55
MYME_P0881	proteasome accessory factor B	70	60
MYME_P0882	proteasome accessory factor A	103	84
MYME_P0883	proteasome alpha subunit	274	246
MYME_P0884	proteasome beta subunit	718	424
MYME_P0885	prokaryotic ubiquitin-like protein Pup	897	364
MYME_P0886	Pup amidohydrolase	266	104
MYME_P0887	proteasome-associated ATPase	322	244
MYME_P0888	hypothetical protein	25	34
MYME_P0889	uncharacterized protein	21	34
MYME_P0890	hypothetical protein	36	70
MYME_P0891	hypothetical protein	12	45
MYME_P0892	D-inositol-3-phosphate glycosyltransferase	11	47
MYME_P0893	hypothetical protein	4	6
MYME_P0894	dTDP-glucose 4,6-dehydratase	7	21
MYME_P0895	carbamoyltransferase	2	10
MYME_P0896	hypothetical protein	1	5
MYME_P0897	D-glycero-D-manno-heptose 1,7-bisphosphate phosphatase	9	31
MYME_P0898	hypothetical protein	3	10
MYME_P0899	D-sedoheptulose 7-phosphate isomerase	0	2
MYME_P0900	D-beta-D-heptose 7-phosphate kinase/D-beta-D-heptose 1-phosphate adenosyltransferase	4	14
MYME_P0901	hypothetical protein	3	13
MYME_P0902	hypothetical protein	0	8
MYME_P0903	UDPglucose 6-dehydrogenase	2	10
MYME_P0904	D-inositol-3-phosphate glycosyltransferase	14	31
MYME_P0905	hypothetical protein	25	62
MYME_P0906	hypothetical protein	30	76
MYME_P0907	hypothetical protein	31	401
MYME_P0908	hypothetical protein	86	222
MYME_P0909	hypothetical protein	45	37
MYME_P0910	putative resolvase	41	32
MYME_P0911	pyruvate dehydrogenase (quinone)	50	50
MYME_P0912	hypothetical protein	17	22
MYME_P0913	uracil-DNA glycosylase	7	31
MYME_P0914	hypothetical protein	10	23
MYME_P0915	hypothetical protein	10	22
MYME_P0916	isoamylase	15	30
MYME_P0917	hypothetical protein	7	11
MYME_P0918	hypothetical protein	6	15
MYME_P0919	hypothetical protein	5	25
MYME_P0920	HSP20 family protein	17	40
MYME_P0921	hypothetical protein	52	213
MYME_P0922	tRNA (adenine57-N1/adenine58-N1)-methyltransferase catalytic subunit	18	58
MYME_P0923	putative RecB family exonuclease	10	28
MYME_P0924	hypothetical protein	10	11
MYME_P0925	ATP phosphoribosyltransferase	32	39
MYME_P0926	phosphoribosyl-ATP pyrophosphohydrolase	22	42
MYME_P0927	5-methyltetrahydrofolate--homocysteine methyltransferase	54	87
MYME_P0928	hypothetical protein	58	58
MYME_P0929	L-asparagine permease	12	26
MYME_P0930	hypothetical protein	26	39
MYME_P0931	hypothetical protein	19	35
MYME_P0932	L-cysteine:1D-myo-inositol 2-amino-2-deoxy-alpha-D-glucopyranoside ligase	44	53
MYME_P0933	hypothetical protein	8	14
MYME_P0934	hypothetical protein	117	138
MYME_P0935	hypothetical protein	15	20
MYME_P0936	hypothetical protein	9	14
MYME_P0937	hypothetical protein	64	154
MYME_P0938	hypothetical protein	94	213
MYME_P0939	hypothetical protein	14	24
MYME_P0940	hypothetical protein	157	391
MYME_P0941	hypothetical protein	217	554
MYME_P0942	hypothetical protein	70	202
MYME_P0943	transposase	72	120
MYME_P0944	putative transposase	32	90
MYME_P0945	hypothetical protein	21	22
MYME_P0946	hypothetical protein	175	331
MYME_P0947	hypothetical protein	96	259
MYME_P0948	transposase	95	113
MYME_P0949	hypothetical protein	548	1041
MYME_P0950	hypothetical protein	2696	1066
MYME_P0951	hypothetical protein	79	214
MYME_P0952	two-component system, NarL family, nitrate/nitrite response regulator NarL	87	91
MYME_P0953	hypothetical protein	523	127
MYME_P0954	putative transposase	180	124
MYME_P0955	hypothetical protein	13	27
MYME_P0956	hypothetical protein	18	25
MYME_P0957	hypothetical protein	22	82
MYME_P0958	hypothetical protein	57	113
MYME_P0959	hypothetical protein	29	17
MYME_P0960	hypothetical protein	19	42
MYME_P0961	hypothetical protein	28	56
MYME_P0962	hypothetical protein	9	22
MYME_P0963	hypothetical protein	21	37
MYME_P0964	hypothetical protein	4	19
MYME_P0965	hypothetical protein	8	23
MYME_P0966	hypothetical protein	8	35
MYME_P0967	threonine dehydratase	17	38
MYME_P0968	hypothetical protein	77	181
MYME_P0969	hypothetical protein	2	16
MYME_P0970	uncharacterized protein	3	12
MYME_P0971	glycolate dehydrogenase FAD-linked subunit	9	14
MYME_P0972	hypothetical protein	134	109
MYME_P0973	hypothetical protein	8	23
MYME_P0974	thioredoxin 1	125	85
MYME_P0975	thioredoxin reductase (NADPH)	143	91
MYME_P0976	sulfite reductase (ferredoxin)	216	116
MYME_P0977	phosphoadenosine phosphosulfate reductase	112	75
MYME_P0978	hypothetical protein	193	89
MYME_P0979	hypothetical protein	21	15
MYME_P0980	ferredoxin/flavodoxin---NADP+ reductase	162	131
MYME_P0981	ferredoxin	133	45
MYME_P0982	hypothetical protein	9	21
MYME_P0983	hypothetical protein	19	68
MYME_P0984	hypothetical protein	28	85
MYME_P0985	inhibitor of cysteine peptidase	40	108
MYME_P0986	monovalent cation/hydrogen antiporter	9	36
MYME_P0987	acetolactate synthase I/II/III large subunit	7	15
MYME_P0988	acetolactate decarboxylase	12	21
MYME_P0989	alpha-1,6-mannosyltransferase	7	17
MYME_P0990	hypothetical protein	216	308
MYME_P0991	hypothetical protein	533	752
MYME_P0992-1	transposase	4232	1793
MYME_P0993	hypothetical protein	414	297
MYME_P0994	putative transposase	145	155
MYME_P0995	hypothetical protein	16	35
MYME_P0996	haloalkane dehalogenase	24	45
MYME_P0997	3'(2'), 5'-bisphosphate nucleotidase	63	34
MYME_P0998	hypothetical protein	26	81
MYME_P0999	hypothetical protein	22	87
MYME_P1000	hypothetical protein	12	30
MYME_P1001	hypothetical protein	3	21
MYME_P1002	hypothetical protein	3	13
MYME_P1004	hypothetical protein	19	18
MYME_P1005	molecular chaperone HtpG	49	86
MYME_P1006	hypothetical protein	21	54
MYME_P1007	vacuolar iron transporter family protein	19	30
MYME_P1008	hypothetical protein	25	27
MYME_P1009	pyruvate, orthophosphate dikinase	13	19
MYME_P1010	protein lysine acetyltransferase	27	30
MYME_P1011	long-chain acyl-CoA synthetase	66	47
MYME_P1012	nicotinate phosphoribosyltransferase	23	11
MYME_P1013	peptide chain release factor subunit 1	222	140
MYME_P1014	hypothetical protein	796	406
MYME_P1015	hypothetical protein	5359	2304
MYME_P1016	formate dehydrogenase (NADP+) beta subunit	211	105
MYME_P1017	pyruvate-ferredoxin/flavodoxin oxidoreductase	97	83
MYME_P1018	dihydroorotate dehydrogenase (fumarate)	65	30
MYME_P1019	MFS transporter, NNP family, nitrate/nitrite transporter	83	84
MYME_P1020	hypothetical protein	148	128
MYME_P1021	hypothetical protein	95	107
MYME_P1022	hypothetical protein	217	315
MYME_P1023	hypothetical protein	8	22
MYME_P1024	hypothetical protein	41	52
MYME_P1025	hypothetical protein	109	52
MYME_P1026	hypothetical protein	54	52
MYME_P1027	hypothetical protein	8	55
MYME_P1028	hypothetical protein	18	42
MYME_P1029	hypothetical protein	19	21
MYME_P1030	hypothetical protein	13	28
MYME_P1031	hypothetical protein	379	245
MYME_P1032	REP-associated tyrosine transposase	43	98
MYME_P1033	hypothetical protein	1871	853
MYME_P1034	hypothetical protein	3970	1177
MYME_P1035	ribose-phosphate pyrophosphokinase	25	27
MYME_P1036	HSP20 family protein	277	170
MYME_P1037	hypothetical protein	347	183
MYME_P1038	hypothetical protein	416	211
MYME_P1039	putative phosphoribosyl transferase	510	159
MYME_P1040	hypothetical protein	34	40
MYME_P1041	lactoylglutathione lyase	77	77
MYME_P1042	hypothetical protein	72	51
MYME_P1043	hypothetical protein	54	39
MYME_P1044	hypothetical protein	43	35
MYME_P1045	hypothetical protein	68	89
MYME_P1046	cation-transporting P-type ATPase E	12	27
MYME_P1047	hypothetical protein	7	17
MYME_P1048	hypothetical protein	18	27
MYME_P1049	two-component system, OmpR family, response regulator PrrA	50	20
MYME_P1050	two-component system, OmpR family, sensor histidine kinase PrrB	25	27
MYME_P1051	uncharacterized membrane protein ArfC	9	25
MYME_P1052	uncharacterized membrane protein ArfB	18	25
MYME_P1053	peptidoglycan-binding protein ArfA	15	26
MYME_P1054	hypothetical protein	156	99
MYME_P1055	citrate synthase	32	51
MYME_P1056	pyridoxamine 5'-phosphate oxidase	103	78
MYME_P1057	citrate synthase	42	51
MYME_P1058	hypothetical protein	687	1413
MYME_P1059	hypothetical protein	27	95
MYME_P1060	hypothetical protein	29	56
MYME_P1061	phosphoserine aminotransferase	48	48
MYME_P1062	hypothetical protein	366	103
MYME_P1063	hypothetical protein	74	208
MYME_P1064	hypothetical protein	15	43
MYME_P1065	hypothetical protein	7	17
MYME_P1066	hypothetical protein	21	38
MYME_P1067	hypothetical protein	78	45
MYME_P1068	hypothetical protein	51	54
MYME_P1069	hypothetical protein	36	51
MYME_P1070	hypothetical protein	16	27
MYME_P1071	hypothetical protein	35	50
MYME_P1072	glutathionyl-hydroquinone reductase	27	63
MYME_P1073	cold shock protein	108	76
MYME_P1074	hypothetical protein	339	669
MYME_P1075	hypothetical protein	32	22
MYME_P1076	GTP 3',8-cyclase	37	27
MYME_P1077	sulfur-carrier protein	130	97
MYME_P1078	resuscitation-promoting factor RpfA	24	47
MYME_P1079	molybdopterin synthase catalytic subunit	49	69
MYME_P1080	hypothetical protein	52	49
MYME_P1081	cyclic pyranopterin monophosphate synthase	99	126
MYME_P1082	hypothetical protein	86	96
MYME_P1083	hypothetical protein	12	23
MYME_P1084	DNA excision repair protein ERCC-3	40	36
MYME_P1085	hypothetical protein	75	96
MYME_P1086	putative transposase	24	44
MYME_P1087	hypothetical protein	104	228
MYME_P1088	hypothetical protein	60	139
MYME_P1089	hypothetical protein	29	39
MYME_P1090	hypothetical protein	9	21
MYME_P1091	3-hydroxyacyl-CoA dehydrogenase/enoyl-CoA hydratase/3-hydroxybutyryl-CoA epimerase	60	72
MYME_P1092	acetyl-CoA C-acetyltransferase	58	151
MYME_P1093	N-succinyldiaminopimelate aminotransferase	27	78
MYME_P1094	alpha-keto-acid decarboxylase	57	66
MYME_P1095	hypothetical protein	8	19
MYME_P1096	hypothetical protein	7	15
MYME_P1097	hypothetical protein	21	37
MYME_P1098	hypothetical protein	8	40
MYME_P1099	hypothetical protein	16	57
MYME_P1100	hypothetical protein	81	116
MYME_P1101	putative Mg2+ transporter-C family protein	92	267
MYME_P1102	hypothetical protein	7	13
MYME_P1103	hypothetical protein	53	45
MYME_P1104	hypothetical protein	64	67
MYME_P1105	hypothetical protein	94	99
MYME_P1106	hypothetical protein	46	40
MYME_P1107	hypothetical protein	177	99
MYME_P1108	hypothetical protein	111	75
MYME_P1109	membrane-anchored mycosin MYCP	157	143
MYME_P1110	hypothetical protein	134	92
MYME_P1111	hypothetical protein	393	345
MYME_P1112	hypothetical protein	1754	1133
MYME_P1113	hypothetical protein	3976	2680
MYME_P1114	hypothetical protein	372	235
MYME_P1115	hypothetical protein	685	1413
MYME_P1117	hypothetical protein	111	259
MYME_P1118	hypothetical protein	121	218
MYME_P1119	hypothetical protein	37	73
MYME_P1120	hypothetical protein	57	92
MYME_P1121	hypothetical protein	50	88
MYME_P1122	DNA segregation ATPase FtsK/SpoIIIE, S-DNA-T family	126	94
MYME_P1123	hypothetical protein	136	151
MYME_P1124	4-alpha-glucanotransferase	8	21
MYME_P1125	hypothetical protein	112	57
MYME_P1126	hypothetical protein	9	18
MYME_P1127	small multidrug resistance family-3 protein	8	35
MYME_P1128	diacylglycerol O-acyltransferase/wax synthase	65	67
MYME_P1129	hypothetical protein	2218	1052
MYME_P1130	hypothetical protein	2904	1781
MYME_P1131	hypothetical protein	6137	3268
MYME_P1132	hypothetical protein	10	27
MYME_P1133	NADH-quinone oxidoreductase subunit A	205	114
MYME_P1134	NADH-quinone oxidoreductase subunit B	188	103
MYME_P1135	NADH-quinone oxidoreductase subunit C	110	119
MYME_P1136	NADH-quinone oxidoreductase subunit D	215	159
MYME_P1137	NADH-quinone oxidoreductase subunit E	72	44
MYME_P1138	NADH-quinone oxidoreductase subunit F	101	62
MYME_P1139	NADH-quinone oxidoreductase subunit G	47	39
MYME_P1140	NADH-quinone oxidoreductase subunit H	74	68
MYME_P1141	NADH-quinone oxidoreductase subunit I	47	26
MYME_P1142	NADH-quinone oxidoreductase subunit J	61	38
MYME_P1143	NADH-quinone oxidoreductase subunit K	41	22
MYME_P1144	NADH-quinone oxidoreductase subunit L	36	28
MYME_P1145	NADH-quinone oxidoreductase subunit M	47	45
MYME_P1146	NADH-quinone oxidoreductase subunit N	52	34
MYME_P1147	hypothetical protein	11	22
MYME_P1148	MerR family transcriptional regulator, heat shock protein HspR	0	10
MYME_P1149	HSP20 family protein	26	140
MYME_P1150	hypothetical protein	109	346
MYME_P1151	diacylglycerol O-acyltransferase/wax synthase	130	67
MYME_P1152	pyruvate, water dikinase	86	76
MYME_P1153	hypothetical protein	103	292
MYME_P1154	ATP-dependent phosphofructokinase/diphosphate-dependent phosphofructokinase	61	37
MYME_P1155	3-oxoacyl-[acyl-carrier-protein] synthase III	63	44
MYME_P1156	3-oxoacyl-[acyl-carrier-protein] synthase III	82	39
MYME_P1157	hypothetical protein	52	34
MYME_P1158	hypothetical protein	107	81
MYME_P1159	uncharacterized protein	106	62
MYME_P1160	hypothetical protein	171	118
MYME_P1161	alpha,alpha-trehalase	21	48
MYME_P1162	hypothetical protein	56	76
MYME_P1163	hypothetical protein	12	20
MYME_P1164	hypothetical protein	34	52
MYME_P1165	hypothetical protein	147	374
MYME_P1166	two-component system, NarL family, response regulator DevR	186	94
MYME_P1167	hypothetical protein	150	170
MYME_P1168	hypothetical protein	260	209
MYME_P1169	6-phosphofructokinase 2	345	249
MYME_P1170	hypothetical protein	301	301
MYME_P1171	hypothetical protein	284	145
MYME_P1172	hypothetical protein	135	72
MYME_P1173	hypothetical protein	105	53
MYME_P1174	hypothetical protein	127	85
MYME_P1175	acetyl-CoA synthetase	72	92
MYME_P1176	pyruvate dehydrogenase E1 component subunit alpha	28	23
MYME_P1177	pyruvate dehydrogenase E1 component subunit beta	83	87
MYME_P1178	pyruvate dehydrogenase E2 component	92	98
MYME_P1179	acyl carrier protein	50	39
MYME_P1180	hypothetical protein	14	21
MYME_P1181	uncharacterized protein	113	97
MYME_P1182	hypothetical protein	29	47
MYME_P1183	hydrogenase maturation protease	43	16
MYME_P1184	hypothetical protein	43	48
MYME_P1185	hypothetical protein	39	32
MYME_P1186	anaerobic sulfite reductase subunit B	51	61
MYME_P1187	hypothetical protein	73	47
MYME_P1188	hypothetical protein	117	99
MYME_P1189	hypothetical protein	227	152
MYME_P1190	hypothetical protein	5	6
MYME_P1191	hypothetical protein	36	46
MYME_P1192	hypothetical protein	25	27
MYME_P1193	hypothetical protein	62	104
MYME_P1194	hypothetical protein	39	45
MYME_P1195	hypothetical protein	50	89
MYME_P1196	hypothetical protein	12	21
MYME_P1197	hypothetical protein	19	42
MYME_P1198	hypothetical protein	3	19
MYME_P1199	hypothetical protein	1	4
MYME_P1200	uncharacterized protein	87	118
MYME_P1201	Lon-like protease	69	171
MYME_P1202	hypothetical protein	93	72
MYME_P1203	hypothetical protein	28	42
MYME_P1204	hypothetical protein	32	63
MYME_P1205	hypothetical protein	47	101
MYME_P1206	WhiB family transcriptional regulator, redox-sensing transcriptional regulator	6	26
MYME_P1207	ATP-dependent DNA helicase UvrD/PcrA	20	28
MYME_P1208	hypothetical protein	44	55
MYME_P1209	zinc/manganese transport system permease protein	40	52
MYME_P1210	mycoredoxin	37	42
MYME_P1211	ATP-dependent DNA helicase UvrD/PcrA	4	9
MYME_P1212	hypothetical protein	30	93
MYME_P1213	hypothetical protein	114	111
MYME_P1214	lipase	22	17
MYME_P1215	hypothetical protein	72	75
MYME_P1216	sulfur-carrier protein adenylyltransferase/sulfurtransferase	89	74
MYME_P1217	hypothetical protein	102	45
MYME_P1218	hypothetical protein	73	37
MYME_P1219	hypothetical protein	143	197
MYME_P1220	hypothetical protein	32	67
MYME_P1221	hypothetical protein	69	44
MYME_P1222	hypothetical protein	233	166
MYME_P1223	hypothetical protein	54	28
MYME_P1224	chromosome partitioning protein	47	46
MYME_P1225	hypothetical protein	18	33
MYME_P1226	isochorismate synthase	7	13
MYME_P1227	hypothetical protein	4	10
MYME_P1228	hypothetical protein	23	52
MYME_P1229	WhiB family transcriptional regulator, redox-sensing transcriptional regulator	5639	3087
MYME_P1230	two-component system, sensor histidine kinase PdtaS	33	37
MYME_P1231	acetyl-CoA carboxylase biotin carboxyl carrier protein	178	180
MYME_P1232	hypothetical protein	89	88
MYME_P1233	RNA polymerase sigma-70 factor, ECF subfamily	145	217
MYME_P1234	citronellol/citronellal dehydrogenase	20	29
MYME_P1235	hypothetical protein	133	230
MYME_P1236	hypothetical protein	664	1369
MYME_P1237	hypothetical protein	339	669
MYME_P1238	putative polyketide hydroxylase	13	27
MYME_P1239	hypothetical protein	72	135
MYME_P1240	putative transposase	81	206
MYME_P1241	hypothetical protein	560	277
MYME_P1242	hypothetical protein	14	22
MYME_P1243	3-hydroxybutyryl-CoA dehydrogenase	5	28
MYME_P1244	hypothetical protein	19	27
MYME_P1245	3-phosphoshikimate 1-carboxyvinyltransferase	14	21
MYME_P1246	ribosome biogenesis GTPase/thiamine phosphate phosphatase	11	21
MYME_P1247	NADPH-dependent stearoyl-CoA 9-desaturase	2015	780
MYME_P1248	stearoyl-CoA 9-desaturase NADPH oxidoreductase	974	593
MYME_P1249	hypothetical protein	18	11
MYME_P1250	polyphosphate kinase	62	83
MYME_P1251	diacylglycerol O-acyltransferase/wax synthase	12	23
MYME_P1252	hypothetical protein	10	23
MYME_P1253	K+:H+ antiporter subunit KhtU	14	31
MYME_P1254	K+:H+ antiporter subunit KhtT	50	54
MYME_P1255	preprotein translocase subunit SecA	97	87
MYME_P1256	hypothetical protein	113	79
MYME_P1257	hypothetical protein	34	74
MYME_P1258	hypothetical protein	38	47
MYME_P1259	two-component system, OmpR family, sensor histidine kinase MtrB	146	115
MYME_P1260	two-component system, OmpR family, response regulator MtrA	268	159
MYME_P1261	dTMP kinase	72	65
MYME_P1262	adenosylhomocysteinase	393	281
MYME_P1263	mannose-6-phosphate isomerase	20	26
MYME_P1264	hypothetical protein	34	39
MYME_P1265	phosphomannomutase	56	33
MYME_P1266	hypothetical protein	62	63
MYME_P1267	hypothetical protein	15	36
MYME_P1268	WhiB family transcriptional regulator, redox-sensing transcriptional regulator	103	72
MYME_P1269	LPPG:FO 2-phospho-L-lactate transferase	4	13
MYME_P1270	dehydro coenzyme F420 reductase/coenzyme F420-0:L-glutamate ligase/coenzyme F420-1:gamma-L-glutamate ligase	4	17
MYME_P1271	hypothetical protein	152	140
MYME_P1272	acyl-[acyl-carrier-protein] desaturase	193	131
MYME_P1273	hypothetical protein	63	60
MYME_P1274	hypothetical protein	155	391
MYME_P1275	hypothetical protein	50	141
MYME_P1276	phosphate transport system protein	123	90
MYME_P1277	phosphate transport system ATP-binding protein	47	39
MYME_P1278	hypothetical protein	125	84
MYME_P1279	phosphate transport system substrate-binding protein	22	30
MYME_P1280	mycothiol synthase	13	19
MYME_P1281	hypothetical protein	36	26
MYME_P1282	hypothetical protein	10	15
MYME_P1283	hypothetical protein	9	17
MYME_P1284	hypothetical protein	84	141
MYME_P1285	hypothetical protein	69	103
MYME_P1286	4-amino-4-deoxychorismate lyase	69	55
MYME_P1287	hypothetical protein	27	25
MYME_P1288	hypothetical protein	209	131
MYME_P1289	CsoR family transcriptional regulator, copper-sensing transcriptional repressor	80	97
MYME_P1290	tRNA-modifying protein YgfZ	100	99
MYME_P1291	hypothetical protein	116	82
MYME_P1292	phosphoribosylformylglycinamidine cyclo-ligase	131	108
MYME_P1293	amidophosphoribosyltransferase	70	82
MYME_P1294	hypothetical protein	37	81
MYME_P1295	UDP-glucose 4-epimerase	41	100
MYME_P1296	3',5'-cyclic-AMP phosphodiesterase	60	57
MYME_P1297	phosphoribosylformylglycinamidine synthase subunit PurL	37	51
MYME_P1298	hypothetical protein	9	28
MYME_P1299	hypothetical protein	23	47
MYME_P1300	porphyrinogen peroxidase	32	67
MYME_P1301	hypothetical protein	18	51
MYME_P1302	hypothetical protein	14	43
MYME_P1303	phosphoribosylformylglycinamidine synthase subunit PurQ/glutaminase	25	13
MYME_P1304	phosphoribosylformylglycinamidine synthase subunit PurS	98	82
MYME_P1305	uncharacterized protein	29	47
MYME_P1306	oligopeptidase B	32	45
MYME_P1307	phosphoribosylaminoimidazole-succinocarboxamide synthase	33	36
MYME_P1308	hypothetical protein	19	37
MYME_P1309	ferrous iron transport protein A	165	21
MYME_P1310	ferrous iron transport protein B	75	27
MYME_P1311	NFU1 iron-sulfur cluster scaffold homolog, mitochondrial	212	44
MYME_P1312	adenylosuccinate lyase	37	43
MYME_P1313	hypothetical protein	5	10
MYME_P1314	hypothetical protein	6	15
MYME_P1315	hypothetical protein	10	14
MYME_P1316	gamma-glutamyltranspeptidase/glutathione hydrolase	26	70
MYME_P1317	phosphoribosylamine---glycine ligase	23	42
MYME_P1318	hypothetical protein	31	41
MYME_P1319	two-component system, OmpR family, sensor kinase	21	52
MYME_P1320	two-component system, OmpR family, response regulator	118	214
MYME_P1321	hypothetical protein	41	93
MYME_P1322	hypothetical protein	4	8
MYME_P1323	hypothetical protein	134	350
MYME_P1324	hypothetical protein	63	166
MYME_P1325	hypothetical protein	10	32
MYME_P1326	hypothetical protein	133	230
MYME_P1327	putative transposase	12	39
MYME_P1328	hypothetical protein	23	47
MYME_P1329	creatinine amidohydrolase	383	805
MYME_P1330	mRNA interferase MazF	16	13
MYME_P1331	hypothetical protein	25	49
MYME_P1332	hypothetical protein	28	36
MYME_P1333	hypothetical protein	321	809
MYME_P1334	hypothetical protein	162	409
MYME_P1335	hypothetical protein	53	54
MYME_P1336	hypothetical protein	95	87
MYME_P1338	hypothetical protein	28	34
MYME_P1339	hypothetical protein	53	144
MYME_P1340	hypothetical protein	125	304
MYME_P1341	hypothetical protein	37	105
MYME_P1342	hypothetical protein	9	11
MYME_P1343	hypothetical protein	11	33
MYME_P1344	hypothetical protein	21	52
MYME_P1345	hypothetical protein	188	459
MYME_P1346	putative transposase	100	220
MYME_P1347	hypothetical protein	685	1411
MYME_P1349	hypothetical protein	20	58
MYME_P1350	hypothetical protein	4	23
MYME_P1351	hypothetical protein	37	51
MYME_P1352	hypothetical protein	1064	853
MYME_P1353	hypothetical protein	49	90
MYME_P1354	hypothetical protein	27	58
MYME_P1355	hypothetical protein	89	75
MYME_P1356	trehalose 6-phosphate synthase	192	98
MYME_P1357	hypothetical protein	12	31
MYME_P1358	hypothetical protein	10	26
MYME_P1359	hypothetical protein	5	10
MYME_P1360	hypothetical protein	13	25
MYME_P1361	acetolactate synthase I/II/III large subunit	11	22
MYME_P1362	hypothetical protein	54	63
MYME_P1363	hypothetical protein	40	50
MYME_P1364	hypothetical protein	310	219
MYME_P1365	hypothetical protein	68	50
MYME_P1366	hypothetical protein	94	257
MYME_P1367	hypothetical protein	33	66
MYME_P1368	hypothetical protein	9	14
MYME_P1369	hypothetical protein	331	186
MYME_P1370	cytochrome c biogenesis protein CcmG, thiol:disulfide interchange protein DsbE	55	48
MYME_P1371	cytochrome c-type biogenesis protein	69	91
MYME_P1372	hypothetical protein	16	16
MYME_P1373	hypothetical protein	331	195
MYME_P1374	hypothetical protein	713	311
MYME_P1375	zinc/manganese transport system substrate-binding protein	65	56
MYME_P1376	zinc/manganese transport system ATP-binding protein	49	37
MYME_P1377	zinc/manganese transport system permease protein	65	33
MYME_P1378	5-oxoprolinase (ATP-hydrolysing) subunit A	28	29
MYME_P1379	hypothetical protein	35	51
MYME_P1380	arsenical pump membrane protein	14	14
MYME_P1381	glycerophosphoryl diester phosphodiesterase	25	57
MYME_P1382	23S rRNA (guanosine2251-2'-O)-methyltransferase	8	14
MYME_P1383	cysteinyl-tRNA synthetase	32	64
MYME_P1384	2-C-methyl-D-erythritol 2,4-cyclodiphosphate synthase	72	74
MYME_P1385	2-C-methyl-D-erythritol 4-phosphate cytidylyltransferase	294	185
MYME_P1386	CarD family transcriptional regulator, regulator of rRNA transcription	3444	1560
MYME_P1387	hypothetical protein	43	70
MYME_P1388	DNA repair protein RadA/Sms	27	57
MYME_P1389	diadenylate cyclase	14	33
MYME_P1390	hypothetical protein	78	44
MYME_P1391	carbonic anhydrase	43	60
MYME_P1392	A/G-specific adenine glycosylase	5	11
MYME_P1393	hypothetical protein	46	97
MYME_P1394	hypothetical protein	32	28
MYME_P1395	hypothetical protein	25	40
MYME_P1396	hydrogenase-4 component F	19	21
MYME_P1397	hydrogenase-4 component E	22	18
MYME_P1398	hypothetical protein	14	10
MYME_P1399	hydrogenase-4 component B	34	42
MYME_P1400	hypothetical protein	71	85
MYME_P1401	hypothetical protein	558	769
MYME_P1402	hypothetical protein	12	17
MYME_P1403	heme oxygenase (mycobilin-producing)	130	114
MYME_P1404	hypothetical protein	29	47
MYME_P1405	hypothetical protein	24	20
MYME_P1406	hypothetical protein	41	43
MYME_P1407	ATP-dependent Clp protease ATP-binding subunit ClpC	1440	751
MYME_P1408	nucleoid-associated protein Lsr2	141	156
MYME_P1409	lysyl-tRNA synthetase, class II	20	26
MYME_P1410	type III pantothenate kinase	69	66
MYME_P1411	aspartate 1-decarboxylase	50	41
MYME_P1412	pantoate--beta-alanine ligase	26	33
MYME_P1413	hypothetical protein	19	18
MYME_P1414	hypothetical protein	79	68
MYME_P1415	hypothetical protein	49	55
MYME_P1416	2-amino-4-hydroxy-6-hydroxymethyldihydropteridine diphosphokinase	20	31
MYME_P1417	7,8-dihydroneopterin aldolase/epimerase/oxygenase	15	15
MYME_P1418	dihydropteroate synthase	33	58
MYME_P1419	GTP cyclohydrolase IA	116	97
MYME_P1420	cell division protease FtsH	234	243
MYME_P1421	glyoxylase I family protein	19	8
MYME_P1422	hypothetical protein	6	10
MYME_P1423	hypothetical protein	2	13
MYME_P1424	hypothetical protein	45	108
MYME_P1425	hypothetical protein	59	152
MYME_P1426	uncharacterized protein	32	72
MYME_P1427	hypoxanthine phosphoribosyltransferase	103	89
MYME_P1428	tRNA(Ile)-lysidine synthase	17	17
MYME_P1429	hypothetical protein	38	44
MYME_P1430	serine-type D-Ala-D-Ala carboxypeptidase/endopeptidase	60	73
MYME_P1431	inorganic pyrophosphatase	188	181
MYME_P1432	uncharacterized protein	13	36
MYME_P1433	hypothetical protein	155	392
MYME_P1434	hypothetical protein	17	33
MYME_P1435	polyprenyl-phospho-N-acetylgalactosaminyl synthase	160	100
MYME_P1436	small membrane protein	36	47
MYME_P1437	UDP-glucose 4-epimerase	26	66
MYME_P1438	hypothetical protein	6	8
MYME_P1439	hypothetical protein	62	59
MYME_P1440	DNA polymerase III subunit delta'	29	58
MYME_P1441	adenylate cyclase	16	24
MYME_P1442	DNA topoisomerase I	199	227
MYME_P1443	hypothetical protein	124	147
MYME_P1444	cold shock protein	5950	1617
MYME_P1445	DEAD/DEAH box helicase domain-containing protein	37	110
MYME_P1446	hypothetical protein	6	18
MYME_P1447	hypothetical protein	22	11
MYME_P1448	hypothetical protein	6	9
MYME_P1449	hypothetical protein	2	7
MYME_P1450	hypothetical protein	5	12
MYME_P1451	tight adherence protein B	4	19
MYME_P1452	pilus assembly protein CpaF	4	4
MYME_P1453	hypothetical protein	25	26
MYME_P1454	hypothetical protein	71	75
MYME_P1455	hypothetical protein	8	20
MYME_P1456	oligopeptide transport system ATP-binding protein/oligopeptide transport system ATP-binding protein	5	13
MYME_P1457	oligopeptide transport system permease protein	12	22
MYME_P1458	oligopeptide transport system permease protein	5	10
MYME_P1459	oligopeptide transport system substrate-binding protein	16	48
MYME_P1460	hypothetical protein	338	667
MYME_P1461	citrate synthase	47	57
MYME_P1462	hypothetical protein	176	163
MYME_P1463	hypothetical protein	156	391
MYME_P1464	hypothetical protein	9	15
MYME_P1465	hypothetical protein	73	245
MYME_P1466	hypothetical protein	127	82
MYME_P1467	hypothetical protein	8	22
MYME_P1468	hypothetical protein	98	131
MYME_P1469	hypothetical protein	36	82
MYME_P1470	hypothetical protein	43	20
MYME_P1471	hypothetical protein	42	18
MYME_P1472	hypothetical protein	3	7
MYME_P1473	uncharacterized protein	210	69
MYME_P1474	hypothetical protein	70	46
MYME_P1475	hypothetical protein	97	63
MYME_P1476	hypothetical protein	339	668
MYME_P1477	putative phosphoribosyl transferase	11	23
MYME_P1478	hypothetical protein	0	1
MYME_P1479	protein archease	4	8
MYME_P1480	tRNA-splicing ligase RtcB	80	240
MYME_P1481	hypothetical protein	0	8
MYME_P1482	hypothetical protein	17	98
MYME_P1483	hypothetical protein	97	169
MYME_P1484	putative DNA methylase	25	45
MYME_P1485	hypothetical protein	71	200
MYME_P1486	hypothetical protein	117	293
MYME_P1487	hypothetical protein	39	94
MYME_P1488	HSP20 family protein	153	169
MYME_P1489	hypothetical protein	78	90
MYME_P1490	hypothetical protein	102	77
MYME_P1491	hypothetical protein	62	59
MYME_P1492-1	transposase	42	52
MYME_P1493	acetyl-CoA synthetase	63	89
MYME_P1494	hypothetical protein	63	97
MYME_P1495	cutinase	12	38
MYME_P1496	hypothetical protein	27	38
MYME_P1497	hypothetical protein	10	17
MYME_P1498	hypothetical protein	16	19
MYME_P1499	hypothetical protein	13	9
MYME_P1500	hypothetical protein	21	49
MYME_P1501	endonuclease III	51	100
MYME_P1502	CRP/FNR family transcriptional regulator, cyclic AMP receptor protein	95	81
MYME_P1503	hypothetical protein	55	71
MYME_P1504	hypothetical protein	78	62
MYME_P1505	hypothetical protein	36	48
MYME_P1506	hypothetical protein	30	29
MYME_P1507	hypothetical protein	23	38
MYME_P1508	WhiB family transcriptional regulator, redox-sensing transcriptional regulator	334	251
MYME_P1509	hypothetical protein	91	76
MYME_P1510	uncharacterized protein	55	56
MYME_P1511	hypothetical protein	157	394
MYME_P1512	hypothetical protein	30	99
MYME_P1513	putative resolvase	2839	1485
MYME_P1514	hypothetical protein	433	312
MYME_P1515	putative transposase	167	158
MYME_P1516	hypothetical protein	5	19
MYME_P1517	hypothetical protein	26	48
MYME_P1518	hypothetical protein	94	84
MYME_P1519	hypothetical protein	37	41
MYME_P1520	hypothetical protein	39	92
MYME_P1521	hypothetical protein	156	90
MYME_P1522	hypothetical protein	112	92
MYME_P1523	cation-transporting P-type ATPase I	57	72
MYME_P1524	hydrogenase expression/formation protein HypC	3	6
MYME_P1525	quinone-reactive Ni/Fe-hydrogenase small subunit	15	36
MYME_P1526	hypothetical protein	20	70
MYME_P1527	quinone-reactive Ni/Fe-hydrogenase large subunit	10	36
MYME_P1528	Ni/Fe-hydrogenase 1 B-type cytochrome subunit	13	21
MYME_P1529	hypothetical protein	4	13
MYME_P1530	hypothetical protein	4	17
MYME_P1531	hypothetical protein	288	160
MYME_P1532	dissimilatory sulfite reductase related protein	916	501
MYME_P1533	sulfide:quinone oxidoreductase	204	96
MYME_P1534	hypothetical protein	9	23
MYME_P1535	hypothetical protein	10	21
MYME_P1536	hypothetical protein	71	80
MYME_P1537	hypothetical protein	49	29
MYME_P1538-1	transposase	125	251
MYME_P1539-1	transposase	573	1341
MYME_P1540	arsenite methyltransferase	64	74
MYME_P1541	hypothetical protein	40	28
MYME_P1542	hypothetical protein	24	15
MYME_P1543	thioredoxin 2	34	26
MYME_P1544	hypothetical protein	23	27
MYME_P1545	cation-transporting P-type ATPase F	77	108
MYME_P1546	hypothetical protein	14	25
MYME_P1547	hypothetical protein	16	41
MYME_P1548	uncharacterized protein	80	112
MYME_P1549	tRNA(adenine34) deaminase	34	36
MYME_P1550	hypothetical protein	73	70
MYME_P1551	prephenate dehydrogenase	14	25
MYME_P1552	uncharacterized protein	39	43
MYME_P1553	hypothetical protein	22	44
MYME_P1554	hypothetical protein	22	46
MYME_P1555	hypothetical protein	1	6
MYME_P1556	linear primary-alkylsulfatase	13	35
MYME_P1557	two-component system, OmpR family, sensor kinase	9	16
MYME_P1558	two-component system, OmpR family, response regulator	85	98
MYME_P1559	hypothetical protein	71	66
MYME_P1560	hypothetical protein	59	76
MYME_P1561	hypothetical protein	55	83
MYME_P1562	hypothetical protein	20	44
MYME_P1564	hypothetical protein	35	103
MYME_P1565	hypothetical protein	26	98
MYME_P1566	hypothetical protein	86	292
MYME_P1567	hypothetical protein	23	97
MYME_P1568	hypothetical protein	33	195
MYME_P1569	hypothetical protein	12	109
MYME_P1570	hypothetical protein	20	199
MYME_P1571	hypothetical protein	23	120
MYME_P1572	hypothetical protein	133	411
MYME_P1573	hypothetical protein	43	64
MYME_P1574	hypothetical protein	10	13
MYME_P1575	histidinol-phosphate aminotransferase	126	156
MYME_P1576	hypothetical protein	62	54
MYME_P1577	hypothetical protein	16	37
MYME_P1578	hypothetical protein	16	32
MYME_P1580	REP-associated tyrosine transposase	11	21
MYME_P1581	cation:H+ antiporter	15	30
MYME_P1582	copper chaperone	64	107
MYME_P1583	hypothetical protein	18	43
MYME_P1584	peptidoglycan-N-acetylglucosamine deacetylase	58	86
MYME_P1585	methane monooxygenase component A gamma chain	35021	10729
MYME_P1586	methane monooxygenase component C	10636	2957
MYME_P1587	methane monooxygenase regulatory protein B	8311	2289
MYME_P1588	methane monooxygenase component A beta chain	6094	1806
MYME_P1589	methane monooxygenase component A alpha chain	68425	15689
MYME_P1590	hypothetical protein	65	190
MYME_P1591	hypothetical protein	39	47
MYME_P1592	hypothetical protein	25	69
MYME_P1593	hypothetical protein	13	37
MYME_P1594	hypothetical protein	17	41
MYME_P1595	fructose-bisphosphate aldolase, class I	193	205
MYME_P1596	hypothetical protein	22	24
MYME_P1597	two-component system, OmpR family, sensor histidine kinase PrrB	10	18
MYME_P1598	hypothetical protein	14	19
MYME_P1599	acyl-CoA dehydrogenase	34	71
MYME_P1600	hypothetical protein	11	25
MYME_P1601	cytochrome c oxidase subunit I	441	245
MYME_P1602	hypothetical protein	17	26
MYME_P1603	cutinase	49	85
MYME_P1604	hypothetical protein	9	24
MYME_P1605	hypothetical protein	32	36
MYME_P1606	hypothetical protein	26	41
MYME_P1607	hypothetical protein	4	7
MYME_P1608	hypothetical protein	2	7
MYME_P1609	hypothetical protein	26	46
MYME_P1610	hypothetical protein	14	34
MYME_P1611	assimilatory nitrate reductase catalytic subunit	18	48
MYME_P1612	hypothetical protein	12	25
MYME_P1613	nitrite reductase [NAD(P)H] large subunit	40	96
MYME_P1614	hypothetical protein	14	27
MYME_P1615	nitrite reductase [NAD(P)H] small subunit	36	114
MYME_P1616	MFS transporter, NNP family, nitrate/nitrite transporter	22	63
MYME_P1617	hypothetical protein	72	77
MYME_P1618	hypothetical protein	6	20
MYME_P1619	hypothetical protein	11	13
MYME_P1620	hypothetical protein	15	39
MYME_P1621	hypothetical protein	18	39
MYME_P1622	hypothetical protein	36	48
MYME_P1623	hypothetical protein	30	22
MYME_P1624	hypothetical protein	180	283
MYME_P1625	hypothetical protein	51	52
MYME_P1626	hypothetical protein	4	14
MYME_P1627	hypothetical protein	44	155
MYME_P1628	hypothetical protein	6	36
MYME_P1629	cell division protease FtsH	8	12
MYME_P1630	hypothetical protein	11	37
MYME_P1631	putative DNA primase/helicase	8	26
MYME_P1632	hypothetical protein	165	370
MYME_P1633	hypothetical protein	19	61
MYME_P1634	hypothetical protein	17	54
MYME_P1635	hypothetical protein	26	35
MYME_P1636	hypothetical protein	1	9
MYME_P1637	hypothetical protein	2	17
MYME_P1638	hypothetical protein	1	5
MYME_P1639	hypothetical protein	4	8
MYME_P1640	hypothetical protein	18	73
MYME_P1641	hypothetical protein	17	67
MYME_P1642	hypothetical protein	32	110
MYME_P1643	hypothetical protein	20	51
MYME_P1644	hypothetical protein	3	16
MYME_P1645	hypothetical protein	4	29
MYME_P1646	integrase	7	21
MYME_P1647	hypothetical protein	10	20
MYME_P1648	hypothetical protein	22	31
MYME_P1649	D-galactosaminyltransferase	19	22
MYME_P1650	hypothetical protein	99	128
MYME_P1651	homopolymeric O-antigen transport system ATP-binding protein	29	47
MYME_P1652	rhamnopyranosyl-N-acetylglucosaminyl-diphospho-decaprenol beta-1,3/1,4-galactofuranosyltransferase	18	8
MYME_P1653	homopolymeric O-antigen transport system permease protein	28	58
MYME_P1654	oleate hydratase	129	88
MYME_P1655	3-hydroxyacyl-CoA dehydrogenase	241	102
MYME_P1656	uncharacterized protein	16	31
MYME_P1657	uncharacterized protein	10	24
MYME_P1658	dihydrolipoyl dehydrogenase	30	51
MYME_P1659	peroxiredoxin 2/4	705	509
MYME_P1660-1	transposase	6	14
MYME_P1661	hypothetical protein	10	17
MYME_P1662	hypothetical protein	45	136
MYME_P1663	hypothetical protein	11	32
MYME_P1664	hypothetical protein	13	27
MYME_P1665	ribonuclease Z	29	66
MYME_P1666	transcription elongation factor GreA	32	51
MYME_P1667	hypothetical protein	3	5
MYME_P1668	decaprenylphospho-beta-D-ribofuranose 2-oxidase	9	31
MYME_P1669	decaprenylphospho-beta-D-erythro-pentofuranosid-2-ulose 2-reductase	14	48
MYME_P1670	galactan 5-O-arabinofuranosyltransferase	5	17
MYME_P1671	arabinosyltransferase C	7	18
MYME_P1672	hypothetical protein	13	17
MYME_P1673	hypothetical protein	10	31
MYME_P1674	arabinosyltransferase A	9	22
MYME_P1675	arabinosyltransferase B	15	39
MYME_P1676	hypothetical protein	1264	589
MYME_P1677	hypothetical protein	134	86
MYME_P1678	hypothetical protein	174	114
MYME_P1679	CRP/FNR family transcriptional regulator, cyclic AMP receptor protein	166	98
MYME_P1680	hypothetical protein	94	66
MYME_P1681	polyketide synthase 13	99	92
MYME_P1682	fatty acid CoA ligase FadD32	86	86
MYME_P1683	hypothetical protein	49	72
MYME_P1684	hypothetical protein	63	62
MYME_P1685	diacylglycerol O-acyltransferase/trehalose O-mycolyltransferase	448	212
MYME_P1686	arabinofuranosyltransferase	27	60
MYME_P1687	decaprenyl-phosphate phosphoribosyltransferase	18	20
MYME_P1688	hypothetical protein	15	16
MYME_P1689	galactofuranosylgalactofuranosylrhamnosyl-N-acetylglucosaminyl-diphospho-decaprenol beta-1,5/1,6-galactofuranosyltransferase	27	59
MYME_P1690	UDP-galactopyranose mutase	15	39
MYME_P1691	hypothetical protein	1477	916
MYME_P1692	hypothetical protein	38	50
MYME_P1693	hypothetical protein	22	31
MYME_P1694	hypothetical protein	5	10
MYME_P1695	hypothetical protein	46	37
MYME_P1696	hypothetical protein	32	53
MYME_P1697	hypothetical protein	48	38
MYME_P1698-1	transposase	104	214
MYME_P1699-1	transposase	549	1282
MYME_P1700	UDP-MurNAc hydroxylase	114	83
MYME_P1701	hypothetical protein	20	21
MYME_P1702	hypothetical protein	615	363
MYME_P1703	hypothetical protein	18	59
MYME_P1704	hypothetical protein	97	54
MYME_P1705	seryl-tRNA synthetase	10	32
MYME_P1706	hypothetical protein	24	44
MYME_P1707	hypothetical protein	32	27
MYME_P1709	hypothetical protein	27	76
MYME_P1710	hypothetical protein	43	69
MYME_P1711	prephenate dehydratase	6	15
MYME_P1712	hypothetical protein	18	27
MYME_P1713	hypothetical protein	6	14
MYME_P1714	glycerophosphoryl diester phosphodiesterase	18	13
MYME_P1715	hypothetical protein	8	11
MYME_P1716	hypothetical protein	686	1411
MYME_P1717	hypothetical protein	125	98
MYME_P1719	superoxide dismutase, Fe-Mn family	322	238
MYME_P1720	hypothetical protein	69	104
MYME_P1721	hypothetical protein	377	185
MYME_P1722	hypothetical protein	172	137
MYME_P1723	hypothetical protein	117	177
MYME_P1724	regulator of ribonuclease activity A	55	60
MYME_P1725	monooxygenase	56	53
MYME_P1726	hypothetical protein	177	102
MYME_P1727	glutamate synthase (NADPH) small chain	456	194
MYME_P1728	glutamate synthase (NADPH) large chain	258	145
MYME_P1729	hypothetical protein	9	17
MYME_P1730	TetR/AcrR family transcriptional regulator, repressor for neighboring sulfatase	36	31
MYME_P1731	hypothetical protein	26	47
MYME_P1732	hypothetical protein	15	27
MYME_P1733	membrane-anchored mycosin MYCP	12	22
MYME_P1734	hypothetical protein	17	21
MYME_P1735	hypothetical protein	19	36
MYME_P1736	hypothetical protein	47	86
MYME_P1737	hypothetical protein	115	100
MYME_P1738	hypothetical protein	101	84
MYME_P1739	hypothetical protein	46	28
MYME_P1740	hypothetical protein	34	45
MYME_P1741	hypothetical protein	57	55
MYME_P1742	hypothetical protein	37	58
MYME_P1743	hypothetical protein	33	37
MYME_P1744	hypothetical protein	52	63
MYME_P1745	hypothetical protein	40	36
MYME_P1746	hypothetical protein	8	23
MYME_P1747-1	transposase	123	350
MYME_P1748	hypothetical protein	80	228
MYME_P1749	hypothetical protein	123	76
MYME_P1750	hypothetical protein	41	118
MYME_P1751	hypothetical protein	35	50
MYME_P1752	hypothetical protein	10	15
MYME_P1753	hypothetical protein	13	23
MYME_P1754	poly(A) polymerase	16	20
MYME_P1755	hypothetical protein	65	116
MYME_P1756	hypothetical protein	3	4
MYME_P1757	hypothetical protein	10	5
MYME_P1758	hypothetical protein	36	36
MYME_P1759	hypothetical protein	26	59
MYME_P1760	putative peptidoglycan lipid II flippase	26	27
MYME_P1761	RNA polymerase sigma-70 factor, ECF subfamily	14	20
MYME_P1762	hypothetical protein	95	96
MYME_P1763	thioredoxin reductase (NADPH)	131	80
MYME_P1764	thioredoxin 1	79	63
MYME_P1765	N-acetylmuramoyl-L-alanine amidase	30	45
MYME_P1766	hypothetical protein	27	22
MYME_P1767	ParB family transcriptional regulator, chromosome partitioning protein	104	123
MYME_P1768	chromosome partitioning protein	105	142
MYME_P1769	hypothetical protein	9	34
MYME_P1770	spoIIIJ-associated protein	152	97
MYME_P1771	YidC/Oxa1 family membrane protein insertase	94	128
MYME_P1772	uncharacterized protein	306	197
MYME_P1773	ribonuclease P protein component	111	71
MYME_P1774	large subunit ribosomal protein L34	390	203
MYME_P1775	chromosomal replication initiator protein	104	204
MYME_P1776	DNA polymerase III subunit beta	39	48
MYME_P1777	DNA replication and repair protein RecF	33	19
MYME_P1778	hypothetical protein	60	65
MYME_P1779	DNA gyrase subunit B	426	241
MYME_P1780	DNA gyrase subunit A	87	80
MYME_P1781	hypothetical protein	387	243
MYME_P1782	hypothetical protein	261	334
MYME_P1783	hypothetical protein	16	14
MYME_P1784	peptidyl-prolyl cis-trans isomerase A	35	43
MYME_P1785	hypothetical protein	16	27
MYME_P1786	hypothetical protein	95	97
MYME_P1787	hypothetical protein	9	13
MYME_P1788	para-aminobenzoate synthetase component II	16	18
MYME_P1789	eukaryotic-like serine/threonine-protein kinase	43	71
MYME_P1790	eukaryotic-like serine/threonine-protein kinase	44	83
MYME_P1791	penicillin-binding protein A	33	34
MYME_P1792	hypothetical protein	18	20
MYME_P1793	PPM family protein phosphatase	40	69
MYME_P1794	hypothetical protein	21	19
MYME_P1795	hypothetical protein	61	66
MYME_P1796	hypothetical protein	17	28
MYME_P1797	TetR/AcrR family transcriptional regulator, regulator of cefoperazone and chloramphenicol sensitivity	136	235
MYME_P1798	hypothetical protein	109	204
MYME_P1799	hypothetical protein	19	15
MYME_P1800	uncharacterized protein	23	19
MYME_P1801	WhiB family transcriptional regulator, redox-sensing transcriptional regulator	14	41
MYME_P1802	hypothetical protein	18	27
MYME_P1803	peptidoglycan DL-endopeptidase CwlO	4	12
MYME_P1804	hypothetical protein	5	9
MYME_P1805	hypothetical protein	6	25
MYME_P1806	hypothetical protein	16	48
MYME_P1807	hypothetical protein	14	15
MYME_P1808	hypothetical protein	68	64
MYME_P1809	hypothetical protein	7	15
MYME_P1810	putative transcriptional regulator	97	59
MYME_P1811	hypothetical protein	28	91
MYME_P1812	hypothetical protein	42	38
MYME_P1813	leucyl-tRNA synthetase	68	180
MYME_P1814	hypothetical protein	36	21
MYME_P1815	hypothetical protein	75	64
MYME_P1816	myo-inositol-1-phosphate synthase	305	209
MYME_P1817	hypothetical protein	833	482
MYME_P1818	hypothetical protein	192	133
MYME_P1819	hypothetical protein	78	93
MYME_P1820	hypothetical protein	17	22
MYME_P1821	hypothetical protein	16	20
MYME_P1822	small subunit ribosomal protein S6	225	148
MYME_P1823	single-strand DNA-binding protein	775	1291
MYME_P1824	small subunit ribosomal protein S18	99	70
MYME_P1825	large subunit ribosomal protein L9	110	67
MYME_P1826	replicative DNA helicase	26	55
MYME_P1827	hypothetical protein	77	164
MYME_P1828	putative transposase	72	181
MYME_P1829	hypothetical protein	58	54
MYME_P1830	hypothetical protein	2	9
MYME_P1831	site-specific DNA-methyltransferase (cytosine-N4-specific)	36	46
MYME_P1832	hypothetical protein	54	75
MYME_P1833	hypothetical protein	15	34
MYME_P1834	hypothetical protein	20	23
MYME_P1835	TetR/AcrR family transcriptional regulator, transcriptional repressor for nem operon	39	55
MYME_P1836	hypothetical protein	222	517
MYME_P1837	hypothetical protein	16	27
MYME_P1838	hypothetical protein	9	16
MYME_P1839	cytochrome P450 family 135	17	34
MYME_P1840	hypothetical protein	339	667
MYME_P1841	hypothetical protein	34	41
MYME_P1842	hypothetical protein	8	12
MYME_P1843	hypothetical protein	47	52
MYME_P1844	hypothetical protein	32	34
MYME_P1845	diacylglycerol O-acyltransferase/wax synthase	29	33
MYME_P1846	uncharacterized protein	9	32
MYME_P1847	hypothetical protein	12	30
MYME_P1848	hypothetical protein	16	17
MYME_P1849	hypothetical protein	64	81
MYME_P1850	hypothetical protein	43	65
MYME_P1851	DNA polymerase III subunit gamma/tau	19	30
MYME_P1852	cyclopropane-fatty-acyl-phospholipid synthase	44	56
MYME_P1853	hypothetical protein	62	103
MYME_P1854	hypothetical protein	105	76
MYME_P1855	N-acetylmuramoyl-L-alanine amidase	77	84
MYME_P1856	nucleoid-associated protein EbfC	95	57
MYME_P1857	recombination protein RecR	46	33
MYME_P1858	lipid II isoglutaminyl synthase (glutamine-hydrolysing)	24	42
MYME_P1859	lipid II isoglutaminyl synthase (glutamine-hydrolysing)	12	28
MYME_P1860	DNA polymerase III subunit epsilon	26	33
MYME_P1862	2-isopropylmalate synthase	54	51
MYME_P1863	aspartate kinase	88	98
MYME_P1864	aspartate-semialdehyde dehydrogenase	87	71
MYME_P1865	hypothetical protein	20	42
MYME_P1866	hypothetical protein	6	21
MYME_P1867	hypothetical protein	695	561
MYME_P1868	catalase	244	216
MYME_P1869	hypothetical protein	165	107
MYME_P1870	glutamate--cysteine ligase	38	37
MYME_P1871	gamma-glutamyl hercynylcysteine S-oxide synthase	16	22
MYME_P1872	gamma-glutamyl hercynylcysteine S-oxide hydrolase	38	50
MYME_P1873	L-histidine Nalpha-methyltransferase	26	26
MYME_P1874	hercynylcysteine S-oxide lyase	16	22
MYME_P1875	hypothetical protein	54	59
MYME_P1876	hypothetical protein	9	16
MYME_P1877	glycerol kinase	22	66
MYME_P1878	hypothetical protein	144	170
MYME_P1879	hypothetical protein	204	378
MYME_P1880	hypothetical protein	25	23
MYME_P1881	hypothetical protein	12	15
MYME_P1882	MoxR-like ATPase	19	30
MYME_P1883	hypothetical protein	24	47
MYME_P1884	hypothetical protein	10	25
MYME_P1885	hypothetical protein	31	78
MYME_P1886	uncharacterized protein	69	47
MYME_P1887	hypothetical protein	69	63
MYME_P1889	deglycase	148	231
MYME_P1890	manganese catalase	24	65
MYME_P1891	cytochrome c oxidase subunit I	38	72
MYME_P1892	glycerol uptake facilitator protein	27	37
MYME_P1893	hypothetical protein	572	1079
MYME_P1894	transposase	97	114
MYME_P1895	hypothetical protein	26	80
MYME_P1896	hypothetical protein	13	26
MYME_P1897	hypothetical protein	155	387
MYME_P1899	hypothetical protein	28	46
MYME_P1900	hypothetical protein	13	23
MYME_P1901	hypothetical protein	32	53
MYME_P1902	hypothetical protein	10	25
MYME_P1903	oxalyl-CoA decarboxylase	22	30
MYME_P1904	oxalate---CoA ligase	52	20
MYME_P1905	hypothetical protein	14	19
MYME_P1906	elongation factor G	53	69
MYME_P1907	hypothetical protein	86	116
MYME_P1908	maltose alpha-D-glucosyltransferase/alpha-amylase	45	58
MYME_P1910	maltokinase	29	20
MYME_P1911	hypothetical protein	36	25
MYME_P1912	diacylglycerol O-acyltransferase/trehalose O-mycolyltransferase	75	67
MYME_P1913	uncharacterized protein	18	43
MYME_P1914	hypothetical protein	1	8
MYME_P1915	hypothetical protein	12	23
MYME_P1916	F420-dependent hydroxymycolic acid dehydrogenase	49	96
MYME_P1917	hypothetical protein	34	55
MYME_P1918	peptide-methionine (S)-S-oxide reductase	198	296
MYME_P1919	hypothetical protein	24	54
MYME_P1920	uncharacterized protein	63	96
MYME_P1921	hypothetical protein	13	31
MYME_P1922	starvation-inducible DNA-binding protein	4	22
MYME_P1923	chloride channel protein, CIC family	16	28
MYME_P1924	hypothetical protein	10	35
MYME_P1925	hypothetical protein	40	64
MYME_P1926	hypothetical protein	43	51
MYME_P1927	aldehyde dehydrogenase (NAD+)	64	62
MYME_P1928	hypothetical protein	44	35
MYME_P1929	NADPH:quinone reductase	60	30
MYME_P1930	hypothetical protein	21	63
MYME_P1931	hypothetical protein	58	139
MYME_P1932	hypothetical protein	77	126
MYME_P1933	hypothetical protein	29	22
MYME_P1934-1	transposase	139	266
MYME_P1935-1	transposase	569	1337
MYME_P1936	hypothetical protein	7	12
MYME_P1937	protein-tyrosine phosphatase	24	43
MYME_P1938	acyl-CoA dehydrogenase	14	21
MYME_P1939	uncharacterized protein	11	24
MYME_P1940	proton-translocating NAD(P)+ transhydrogenase subunit alpha	20	25
MYME_P1941	proton-translocating NAD(P)+ transhydrogenase subunit alpha	27	28
MYME_P1942	proton-translocating NAD(P)+ transhydrogenase subunit beta	29	41
MYME_P1943	hypothetical protein	98	43
MYME_P1944	hypothetical protein	53	35
MYME_P1945	hypothetical protein	3	33
MYME_P1946	hypothetical protein	28	48
MYME_P1947	hypothetical protein	36	120
MYME_P1948	hypothetical protein	0	14
MYME_P1949	hypothetical protein	5	11
MYME_P1950	hypothetical protein	39	44
MYME_P1951	acyl-CoA thioester hydrolase	29	51
MYME_P1952	hypothetical protein	81	69
MYME_P1953	phospholipid/cholesterol/gamma-HCH transport system permease protein	26	28
MYME_P1954	phospholipid/cholesterol/gamma-HCH transport system permease protein	38	87
MYME_P1955	phospholipid/cholesterol/gamma-HCH transport system substrate-binding protein	25	54
MYME_P1956	phospholipid/cholesterol/gamma-HCH transport system substrate-binding protein	30	69
MYME_P1957	phospholipid/cholesterol/gamma-HCH transport system substrate-binding protein	74	188
MYME_P1958	phospholipid/cholesterol/gamma-HCH transport system substrate-binding protein	19	28
MYME_P1959	phospholipid/cholesterol/gamma-HCH transport system substrate-binding protein	24	65
MYME_P1960	phospholipid/cholesterol/gamma-HCH transport system substrate-binding protein	43	79
MYME_P1961	Mce-associated membrane protein	23	29
MYME_P1962	Mce-associated membrane protein	18	55
MYME_P1963	Mce-associated membrane protein	43	36
MYME_P1964	Mce-associated membrane protein	37	45
MYME_P1965	hypothetical protein	16	26
MYME_P1966	hypothetical protein	11	16
MYME_P1967	acylglycerol lipase	16	18
MYME_P1968	hypothetical protein	27	62
MYME_P1969	hypothetical protein	5	8
MYME_P1970	metallothionein	57	67
MYME_P1971	hypothetical protein	26	52
MYME_P1972	dihydroxy-acid dehydratase	33	67
MYME_P1973	CsoR family transcriptional regulator, copper-sensing transcriptional repressor	237	170
MYME_P1974	hypothetical protein	44	41
MYME_P1975	hypothetical protein	43	50
MYME_P1976	putative endopeptidase	51	52
MYME_P1977	hypothetical protein	8	12
MYME_P1978	hypothetical protein	7	10
MYME_P1979	hypothetical protein	86	101
MYME_P1980	heme transporter	15	15
MYME_P1981	heme-binding protein	51	77
MYME_P1982	putative heme transporter	41	44
MYME_P1983	putative heme transporter	28	81
MYME_P1984	trehalose monomycolate/heme transporter	67	53
MYME_P1985	putative heme uptake system protein	30	29
MYME_P1986	tRNA (guanine-N7-)-methyltransferase	85	64
MYME_P1987	hypothetical protein	14	14
MYME_P1988	hypothetical protein	12	27
MYME_P1989	phosphoenolpyruvate carboxykinase (GTP)	399	360
MYME_P1990	hypothetical protein	1	9
MYME_P1991	hypothetical protein	18	20
MYME_P1992	hypothetical protein	7	10
MYME_P1993	hypothetical protein	23	35
MYME_P1994	hypothetical protein	19	50
MYME_P1995	phosphotriesterase-related protein	12	42
MYME_P1996	hypothetical protein	19	27
MYME_P1997	succinate-semialdehyde dehydrogenase/glutarate-semialdehyde dehydrogenase	14	36
MYME_P1998	hypothetical protein	13	16
MYME_P1999	hypothetical protein	29	73
MYME_P2000	hypothetical protein	19	57
MYME_P2001	hypothetical protein	10	38
MYME_P2002	formate dehydrogenase	1899	127
MYME_P2003	hypothetical protein	3	6
MYME_P2004	putative transposase	174	87
MYME_P2005	hypothetical protein	43	88
MYME_P2006-1	transposase	11	23
MYME_P2007	transposase	11	28
MYME_P2008	arabinofuranan 3-O-arabinosyltransferase	12	13
MYME_P2009	hypothetical protein	29	19
MYME_P2010	beta-N-acetylhexosaminidase	9	28
MYME_P2011	hypothetical protein	36	32
MYME_P2012	chloride channel protein, CIC family	9	16
MYME_P2013	hypothetical protein	40	96
MYME_P2014	3-oxoacyl-[acyl-carrier protein] reductase	44	90
MYME_P2015	acetyl-CoA C-acetyltransferase	68	60
MYME_P2016	hypothetical protein	299	227
MYME_P2017	hypothetical protein	63	104
[truncated: 1,880 more rows]
